# Supplementary material for: Disentangling contributions to guest binding inside a coordination cage host: analysis of a set of isomeric guests with differing polarities
Source: Dalton Trans. 2022 Sep 16;51(40):15263–72. doi: 10.1039/d2dt02623f (PMC9578013; doi:10.1039/d2dt02623f)
Supplement: DT-051-D2DT02623F-s002 [file DT-051-D2DT02623F-s002.cif]

# Electronic Supplementary Material (ESI) for Dalton Transactions.
# This journal is © The Royal Society of Chemistry 2022

####################################################################### 
# 
# This file contains crystal structure data downloaded from the 
# Cambridge Structural Database (CSD) hosted by the Cambridge 
# Crystallographic Data Centre (CCDC).
# 
# Full information about CCDC data access policies and citation 
# guidelines are available at http://www.ccdc.cam.ac.uk/access/V1 
# 
# Audit and citation data items may have been added by the CCDC. 
# Please retain this information to preserve the provenance of 
# this file and to allow appropriate attribution of the data. 
# 
#######################################################################

data_dmwms-2v2-340_b20
_database_code_depnum_ccdc_archive 'CCDC 2194795'
loop_
_audit_author_name
_audit_author_address
'Michael Ward'
;University of Warwick
United Kingdom
;
_audit_update_record             
;
2022-08-04 deposited with the CCDC.	2022-09-16 downloaded from the CCDC.
;
_refine_special_details          
;The X-ray diffraction limit of the crystal was set at 0.69 A resolution (SHEL 999).

Rigid bond and similarity restraints were applied to the anisotropic displacement parameters of all non-metal atoms in the structure (RIGU and SIMU).

The cage-encapsulated 1,2-dicyanobenzene residues G and H and were restrained to sum to unity and refined to an occupancy of 0.88(1) and 0.12(1) respectively per asymmetric unit. Therefore the cage complex contains stacked pair of 1,2-dicyanobenzene guests in two possible orientations.

The nitrile (N22H C21H C11H C16H C12H) unit of 1,2-dicyanobenzene residue H was restrained to be coplanar by restraining the volume of the polyhedron with atoms as corners to be zero (FLAT). The nitrile residue H had 1,3 and 1,4 distances were restrained to be similar (SADI). 

A constraint linking thermal parameters (EADP) was applied to atoms that shared the same position Cl3X:B35X.

Tetrafluoroborate residues B35X [0.75], B25X [0.86], B30X [0.83], and B40X [0.5] were found to have positional disorder with residues Cl3X [0.25], B25Y [0.14], B30Y [0.17], and B40Y [0.25] respectively and were refined to fixed occupancy values in square brackets.

Tetrafluoroborate residue B10X, B15X, B20X, and B95X were modelled with fixed occupancy of 1, 0.75, 0.5, and 0.5 respectively.

The geometries of pyrazole, pyridine, naphthyl moieities and tetrafluoroborate were restrained to have similar geometries (SAME).

Disordered solvent molecules could not be sensibly modelled, so the structure was treated with a solvent mask using Olex2 implementation of BYPASS (a.k.a. SQUEEZE). Details are included below within the smtbx_masks section.,SQUEEZE
;
_exptl_crystal_preparation       
'Crystal was soaked in methanolic mother liquor (from the solvothermal crystals growth). A solution of 1,2-dicyanobenzene and left for around 24 hours. Crystals were transferred to Fomblin oil before a crystal was mounted on a MiteGen Microloop and flash frozen under liquid nitrogen for storage.'
_smtbx_masks_special_details     
;
A solvent mask was calculated and 2848 electrons were 
found in a volume of 9930\%A^3^ in 1 void per unit cell. 
This is consistent with the presence of 
3[BF4], 33[CH3OH] per Formula Unit 
which account for 2868 electrons 
per unit cell.
;
loop_
_smtbx_masks_void_nr
_smtbx_masks_void_average_x
_smtbx_masks_void_average_y
_smtbx_masks_void_average_z
_smtbx_masks_void_volume
_smtbx_masks_void_count_electrons
_smtbx_masks_void_content
1 0.736 0.317 0.510 9930.2 2847.8 '12 BF4,132 CH3OH'

_smtbx_masks_void_probe_radius   1.2
_smtbx_masks_void_truncation_radius 1.2
_audit_creation_date             2021-04-12
_audit_creation_method           
;
Olex2 1.3
(compiled 2020.11.12 svn.r5f609507 for OlexSys, GUI svn.r6272)
;
_shelx_SHELXL_version_number     2018/3
_chemical_name_common            ?
_chemical_name_systematic        DMWMS_2v2_340_B20
_chemical_formula_moiety         
'C336 H264 Co8 N72, 2(C8 H4 N2), 12.5(B F4), 0.5(Cl), 3[BF4], 33[CH3OH]'
_chemical_formula_sum            'C385 H404 B15.50 Cl0.50 Co8 F62 N76 O33'
_chemical_formula_weight         8458.54
_chemical_melting_point          ?
loop_
_atom_type_symbol
_atom_type_description
_atom_type_scat_dispersion_real
_atom_type_scat_dispersion_imag
_atom_type_scat_source
B B 0.0004 0.0006 'International Tables Vol C Tables 4.2.6.8 and 6.1.1.4'
C C 0.0019 0.0015 'International Tables Vol C Tables 4.2.6.8 and 6.1.1.4'
Cl Cl 0.1253 0.1495 'International Tables Vol C Tables 4.2.6.8 and 6.1.1.4'
Co Co 0.2978 0.9222 'International Tables Vol C Tables 4.2.6.8 and 6.1.1.4'
F F 0.0124 0.0097 'International Tables Vol C Tables 4.2.6.8 and 6.1.1.4'
H H 0.0000 0.0000 'International Tables Vol C Tables 4.2.6.8 and 6.1.1.4'
N N 0.0037 0.0031 'International Tables Vol C Tables 4.2.6.8 and 6.1.1.4'
O O 0.0071 0.0057 'International Tables Vol C Tables 4.2.6.8 and 6.1.1.4'

_shelx_space_group_comment       
;
The symmetry employed for this shelxl refinement is uniquely defined
by the following loop, which should always be used as a source of
symmetry information in preference to the above space-group names.
They are only intended as comments.
;
_space_group_crystal_system      monoclinic
_space_group_IT_number           15
_space_group_name_H-M_alt        'C 1 2/c 1'
_space_group_name_Hall           '-C 2yc'
loop_
_space_group_symop_operation_xyz
'x, y, z'
'-x, y, -z+1/2'
'x+1/2, y+1/2, z'
'-x+1/2, y+1/2, -z+1/2'
'-x, -y, -z'
'x, -y, z-1/2'
'-x+1/2, -y+1/2, -z'
'x+1/2, -y+1/2, z-1/2'

loop_
_symmetry_equiv_pos_as_xyz
-x,y,-z+1/2

_cell_length_a                   32.92731(7)
_cell_length_b                   30.26746(6)
_cell_length_c                   39.97143(8)
_cell_angle_alpha                90
_cell_angle_beta                 96.20586(17)
_cell_angle_gamma                90
_cell_volume                     39603.12(10)
_cell_formula_units_Z            4
_cell_measurement_reflns_used    139837
_cell_measurement_temperature    100
_cell_measurement_theta_max      33.811
_cell_measurement_theta_min      0.977
_shelx_estimated_absorpt_T_max   0.965
_shelx_estimated_absorpt_T_min   0.953
_exptl_absorpt_coefficient_mu    0.402
_exptl_absorpt_correction_T_max  1.0
_exptl_absorpt_correction_T_min  0.977
_exptl_absorpt_correction_type   empirical
_exptl_absorpt_process_details   
;
CCP4 7.1.003: AIMLESS, version 0.7.4 : 13/12/18
Scaling & analysis of unmerged intensities, absorption correction using spherical harmonics
;
_exptl_absorpt_special_details   ?
_exptl_crystal_colour            'clear light orange'
_exptl_crystal_colour_lustre     clear
_exptl_crystal_colour_modifier   light
_exptl_crystal_colour_primary    orange
_exptl_crystal_density_diffrn    1.419
_exptl_crystal_density_meas      ?
_exptl_crystal_density_method    ?
_exptl_crystal_description       block
_exptl_crystal_F_000             17480
_exptl_crystal_recrystallization_method 
'Solvothermal cooling from MeOH, followed by soaking of crystals in solution of guest'
_exptl_crystal_size_max          0.12
_exptl_crystal_size_mid          0.11
_exptl_crystal_size_min          0.09
_exptl_transmission_factor_max   ?
_exptl_transmission_factor_min   ?
_diffrn_reflns_av_R_equivalents  0.0456
_diffrn_reflns_av_unetI/netI     0.0370
_diffrn_reflns_Laue_measured_fraction_full 0.998
_diffrn_reflns_Laue_measured_fraction_max 0.997
_diffrn_reflns_limit_h_max       47
_diffrn_reflns_limit_h_min       -47
_diffrn_reflns_limit_k_max       43
_diffrn_reflns_limit_k_min       -43
_diffrn_reflns_limit_l_max       57
_diffrn_reflns_limit_l_min       -57
_diffrn_reflns_number            338129
_diffrn_reflns_point_group_measured_fraction_full 0.998
_diffrn_reflns_point_group_measured_fraction_max 0.997
_diffrn_reflns_theta_full        24.415
_diffrn_reflns_theta_max         29.947
_diffrn_reflns_theta_min         0.985
_diffrn_ambient_temperature      100
_diffrn_detector                 'Photon counting pixel array'
_diffrn_detector_area_resol_mean ?
_diffrn_detector_type            'Dectris PILATUS 2M'
_diffrn_measured_fraction_theta_full 0.998
_diffrn_measured_fraction_theta_max 0.997
_diffrn_measurement_device       'Fixed \c 3-circle diffractometer'
_diffrn_measurement_device_type  'Fluid Film Devices'
_diffrn_measurement_method       'shutterless scans'
_diffrn_measurement_specimen_support 'MiTeGen MicroMount'
_diffrn_radiation_monochromator  'Silicon 111'
_diffrn_radiation_type           Synchrotron
_diffrn_radiation_wavelength     0.6889
_diffrn_source                   Synchrotron
_diffrn_source_details           'Allan et al. (2017)'
_diffrn_source_type              'Diamond Light Source Beamline I19-1'
_reflns_Friedel_coverage         0.000
_reflns_Friedel_fraction_full    .
_reflns_Friedel_fraction_max     .
_reflns_number_gt                45752
_reflns_number_total             62969
_reflns_special_details          
;
 Reflections were merged by SHELXL according to the crystal
 class for the calculation of statistics and refinement.
 
 Structure factors included contributions from the .fab file.
 
 _reflns_Friedel_fraction is defined as the number of unique
 Friedel pairs measured divided by the number that would be
 possible theoretically, ignoring centric projections and
 systematic absences.
;
_reflns_threshold_expression     'I > 2\s(I)'
_computing_cell_refinement       
'DIALS 2theta refinement, DIALS 3.1.2-gc563cd297-release'
_computing_data_collection       'GDA - generic data acquisition software'
_computing_data_reduction        
;
aimless (Evans, P. R. and Murshudov, G. N., 2013)
ccp4 (Winn, M. D. et al., 2011)
DIALS 3.1.2-gc563cd297-release (Winter, G. et al., 2018)
pointless (Evans, P., 2006)
XIA2 0.7.90-g7281562a-dials-3.1 (Winter, G., 2010)
;
_computing_molecular_graphics    'Olex2 1.3 (Dolomanov et al., 2009)'
_computing_publication_material  'Olex2 1.3 (Dolomanov et al., 2009)'
_computing_structure_refinement  'SHELXL 2018/3 (Sheldrick, 2015)'
_computing_structure_solution    'SHELXT  (Sheldrick, 2015)'
_refine_diff_density_max         1.128
_refine_diff_density_min         -0.581
_refine_diff_density_rms         0.072
_refine_ls_extinction_coef       .
_refine_ls_extinction_method     none
_refine_ls_goodness_of_fit_ref   1.095
_refine_ls_hydrogen_treatment    constr
_refine_ls_matrix_type           full
_refine_ls_number_parameters     2538
_refine_ls_number_reflns         62969
_refine_ls_number_restraints     9242
_refine_ls_R_factor_all          0.0677
_refine_ls_R_factor_gt           0.0534
_refine_ls_restrained_S_all      1.053
_refine_ls_shift/su_max          0.005
_refine_ls_shift/su_mean         0.000
_refine_ls_structure_factor_coef Fsqd
_refine_ls_weighting_details     
'w=1/[\s^2^(Fo^2^)+(0.1176P)^2^] where P=(Fo^2^+2Fc^2^)/3'
_refine_ls_weighting_scheme      calc
_refine_ls_wR_factor_gt          0.1780
_refine_ls_wR_factor_ref         0.1855
_olex2_refinement_description    
;
1. Fixed Uiso
 At 1.2 times of:
  All C(H) groups, All C(H,H) groups
2. Restrained distances
 N22H-C16H \\sim N22H-C12H
 with sigma of 0.06
 C21H-C16H \\sim C21H-C12H
 with sigma of 0.04
3. Restrained planarity
 N22H, C21H, C11H, C16H, C12H
 with sigma of 0.1
4. Uiso/Uaniso restraints and constraints
N11A \\sim C12A \\sim C13A \\sim C14A \\sim C15A \\sim C16A \\sim N21A \\sim
N22A \\sim C23A \\sim C24A \\sim C25A \\sim C26A \\sim N31A \\sim C32A \\sim
C33A \\sim C34A \\sim C35A \\sim C36A \\sim N41A \\sim N42A \\sim C43A \\sim
C44A \\sim C45A \\sim C46A \\sim C51A \\sim C52A \\sim C53A \\sim C54A \\sim
C55A \\sim C56A \\sim C61A \\sim C62A \\sim C63A \\sim C64A \\sim N11B \\sim
C12B \\sim C13B \\sim C14B \\sim C15B \\sim C16B \\sim N21B \\sim N22B \\sim
C23B \\sim C24B \\sim C25B \\sim C26B \\sim N31B \\sim C32B \\sim C33B \\sim
C34B \\sim C35B \\sim C36B \\sim N41B \\sim N42B \\sim C43B \\sim C44B \\sim
C45B \\sim C46B \\sim C51B \\sim C52B \\sim C53B \\sim C54B \\sim C55B \\sim
C56B \\sim C61B \\sim C62B \\sim C63B \\sim C64B \\sim N11C \\sim C12C \\sim
C13C \\sim C14C \\sim C15C \\sim C16C \\sim N21C \\sim N22C \\sim C23C \\sim
C24C \\sim C25C \\sim C26C \\sim N31C \\sim C32C \\sim C33C \\sim C34C \\sim
C35C \\sim C36C \\sim N41C \\sim N42C \\sim C43C \\sim C44C \\sim C45C \\sim
C46C \\sim C51C \\sim C52C \\sim C53C \\sim C54C \\sim C55C \\sim C56C \\sim
C61C \\sim C62C \\sim C63C \\sim C64C \\sim N11D \\sim C12D \\sim C13D \\sim
C14D \\sim C15D \\sim C16D \\sim N21D \\sim N22D \\sim C23D \\sim C24D \\sim
C25D \\sim C26D \\sim N31D \\sim C32D \\sim C33D \\sim C34D \\sim C35D \\sim
C36D \\sim N41D \\sim N42D \\sim C43D \\sim C44D \\sim C45D \\sim C46D \\sim
C51D \\sim C52D \\sim C53D \\sim C54D \\sim C55D \\sim C56D \\sim C61D \\sim
C62D \\sim C63D \\sim C64D \\sim N11E \\sim C12E \\sim C13E \\sim C14E \\sim
C15E \\sim C16E \\sim N21E \\sim N22E \\sim C23E \\sim C24E \\sim C25E \\sim
C26E \\sim N31E \\sim C32E \\sim C33E \\sim C34E \\sim C35E \\sim C36E \\sim
N41E \\sim N42E \\sim C43E \\sim C44E \\sim C45E \\sim C46E \\sim C51E \\sim
C52E \\sim C53E \\sim C54E \\sim C55E \\sim C56E \\sim C61E \\sim C62E \\sim
C63E \\sim C64E \\sim N11F \\sim C12F \\sim C13F \\sim C14F \\sim C15F \\sim
C16F \\sim N21F \\sim N22F \\sim C23F \\sim C24F \\sim C25F \\sim C26F \\sim
N31F \\sim C32F \\sim C33F \\sim C34F \\sim C35F \\sim C36F \\sim N41F \\sim
N42F \\sim C43F \\sim C44F \\sim C45F \\sim C46F \\sim C51F \\sim C52F \\sim
C53F \\sim C54F \\sim C55F \\sim C56F \\sim C61F \\sim C62F \\sim C63F \\sim
C64F \\sim C11G \\sim C12G \\sim C13G \\sim C14G \\sim C15G \\sim C16G \\sim
C21G \\sim N22G \\sim C31G \\sim N32G \\sim C11H \\sim C12H \\sim C13H \\sim
C14H \\sim C15H \\sim C16H \\sim C21H \\sim N22H \\sim C31H \\sim N32H \\sim
B10X \\sim F11X \\sim F12X \\sim F13X \\sim F14X \\sim B15X \\sim F16X \\sim
F17X \\sim F18X \\sim F19X \\sim B20X \\sim F21X \\sim F22X \\sim F23X \\sim
F24X \\sim B25X \\sim F26X \\sim F27X \\sim F28X \\sim F29X \\sim B25Y \\sim
F26Y \\sim F27Y \\sim F28Y \\sim F29Y \\sim B30X \\sim F31X \\sim F32X \\sim
F33X \\sim F34X \\sim B30Y \\sim F31Y \\sim F32Y \\sim F33Y \\sim F34Y \\sim
B35X \\sim F36X \\sim F37X \\sim F38X \\sim F39X \\sim Cl3X \\sim B40X \\sim
F41X \\sim F42X \\sim F43X \\sim F44X \\sim B40Y \\sim F41Y \\sim F42Y \\sim
F43Y \\sim F44Y \\sim B95X \\sim F96X \\sim F97X \\sim F98X: within 2.5A with
sigma of 0.04 and sigma for terminal atoms of 0.08 within 2.5A
Uanis(Cl3X) = Uanis(B35X)
5. Rigid body (RIGU) restrains
 N11A, C12A, C13A, C14A, C15A, C16A, N21A, N22A, C23A, C24A, C25A, C26A, N31A,
 C32A, C33A, C34A, C35A, C36A, N41A, N42A, C43A, C44A, C45A, C46A, C51A, C52A,
 C53A, C54A, C55A, C56A, C61A, C62A, C63A, C64A, N11B, C12B, C13B, C14B, C15B,
 C16B, N21B, N22B, C23B, C24B, C25B, C26B, N31B, C32B, C33B, C34B, C35B, C36B,
 N41B, N42B, C43B, C44B, C45B, C46B, C51B, C52B, C53B, C54B, C55B, C56B, C61B,
 C62B, C63B, C64B, N11C, C12C, C13C, C14C, C15C, C16C, N21C, N22C, C23C, C24C,
 C25C, C26C, N31C, C32C, C33C, C34C, C35C, C36C, N41C, N42C, C43C, C44C, C45C,
 C46C, C51C, C52C, C53C, C54C, C55C, C56C, C61C, C62C, C63C, C64C, N11D, C12D,
 C13D, C14D, C15D, C16D, N21D, N22D, C23D, C24D, C25D, C26D, N31D, C32D, C33D,
 C34D, C35D, C36D, N41D, N42D, C43D, C44D, C45D, C46D, C51D, C52D, C53D, C54D,
 C55D, C56D, C61D, C62D, C63D, C64D, N11E, C12E, C13E, C14E, C15E, C16E, N21E,
 N22E, C23E, C24E, C25E, C26E, N31E, C32E, C33E, C34E, C35E, C36E, N41E, N42E,
 C43E, C44E, C45E, C46E, C51E, C52E, C53E, C54E, C55E, C56E, C61E, C62E, C63E,
 C64E, N11F, C12F, C13F, C14F, C15F, C16F, N21F, N22F, C23F, C24F, C25F, C26F,
 N31F, C32F, C33F, C34F, C35F, C36F, N41F, N42F, C43F, C44F, C45F, C46F, C51F,
 C52F, C53F, C54F, C55F, C56F, C61F, C62F, C63F, C64F, C11G, C12G, C13G, C14G,
 C15G, C16G, C21G, N22G, C31G, N32G, C11H, C12H, C13H, C14H, C15H, C16H, C21H,
 N22H, C31H, N32H, B10X, F11X, F12X, F13X, F14X, B15X, F16X, F17X, F18X, F19X,
 B20X, F21X, F22X, F23X, F24X, B25X, F26X, F27X, F28X, F29X, B25Y, F26Y, F27Y,
 F28Y, F29Y, B30X, F31X, F32X, F33X, F34X, B30Y, F31Y, F32Y, F33Y, F34Y, B35X,
 F36X, F37X, F38X, F39X, Cl3X, B40X, F41X, F42X, F43X, F44X, B40Y, F41Y, F42Y,
 F43Y, F44Y, B95X, F96X, F97X, F98X
 with sigma for 1-2 distances of 0.004 and sigma for 1-3 distances of 0.004
6. Same fragment restrains
{N11A, C12A, C13A, C14A, C15A, C16A} sigma for 1-2: 0.02, 1-3: 0.04
as in
{N31A, C32A, C33A, C34A, C35A, C36A}
{N21A, N22A, C23A, C24A, C25A, C26A} sigma for 1-2: 0.02, 1-3: 0.04
as in
{N41A, N42A, C43A, C44A, C45A, C46A}
{N11A, C12A, C13A, C14A, C15A, C16A} sigma for 1-2: 0.02, 1-3: 0.04
as in
{N11B, C12B, C13B, C14B, C15B, C16B}
{N21A, N22A, C23A, C24A, C25A, C26A} sigma for 1-2: 0.02, 1-3: 0.04
as in
{N21B, N22B, C23B, C24B, C25B, C26B}
{N11A, C12A, C13A, C14A, C15A, C16A} sigma for 1-2: 0.02, 1-3: 0.04
as in
{N31B, C32B, C33B, C34B, C35B, C36B}
{N21A, N22A, C23A, C24A, C25A, C26A} sigma for 1-2: 0.02, 1-3: 0.04
as in
{N41B, N42B, C43B, C44B, C45B, C46B}
{C51A, C52A, C53A, C54A, C55A, C56A, C61A, C62A, C63A, C64A} sigma for 1-2:
0.02, 1-3: 0.04
as in
{C51B, C52B, C53B, C54B, C55B, C56B, C61B, C62B, C63B, C64B}
{N11A, C12A, C13A, C14A, C15A, C16A} sigma for 1-2: 0.02, 1-3: 0.04
as in
{N11C, C12C, C13C, C14C, C15C, C16C}
{N21A, N22A, C23A, C24A, C25A, C26A} sigma for 1-2: 0.02, 1-3: 0.04
as in
{N21C, N22C, C23C, C24C, C25C, C26C}
{N11A, C12A, C13A, C14A, C15A, C16A} sigma for 1-2: 0.02, 1-3: 0.04
as in
{N31C, C32C, C33C, C34C, C35C, C36C}
{N21A, N22A, C23A, C24A, C25A, C26A} sigma for 1-2: 0.02, 1-3: 0.04
as in
{N41C, N42C, C43C, C44C, C45C, C46C}
{C51A, C52A, C53A, C54A, C55A, C56A, C61A, C62A, C63A, C64A} sigma for 1-2:
0.02, 1-3: 0.04
as in
{C51C, C52C, C53C, C54C, C55C, C56C, C61C, C62C, C63C, C64C}
{N11A, C12A, C13A, C14A, C15A, C16A} sigma for 1-2: 0.02, 1-3: 0.04
as in
{N11D, C12D, C13D, C14D, C15D, C16D}
{N21A, N22A, C23A, C24A, C25A, C26A} sigma for 1-2: 0.02, 1-3: 0.04
as in
{N21D, N22D, C23D, C24D, C25D, C26D}
{N11A, C12A, C13A, C14A, C15A, C16A} sigma for 1-2: 0.02, 1-3: 0.04
as in
{N31D, C32D, C33D, C34D, C35D, C36D}
{N21A, N22A, C23A, C24A, C25A, C26A} sigma for 1-2: 0.02, 1-3: 0.04
as in
{N41D, N42D, C43D, C44D, C45D, C46D}
{C51A, C52A, C53A, C54A, C55A, C56A, C61A, C62A, C63A, C64A} sigma for 1-2:
0.02, 1-3: 0.04
as in
{C51D, C52D, C53D, C54D, C55D, C56D, C61D, C62D, C63D, C64D}
{N11A, C12A, C13A, C14A, C15A, C16A} sigma for 1-2: 0.02, 1-3: 0.04
as in
{N11E, C12E, C13E, C14E, C15E, C16E}
{N21A, N22A, C23A, C24A, C25A, C26A} sigma for 1-2: 0.02, 1-3: 0.04
as in
{N21E, N22E, C23E, C24E, C25E, C26E}
{N11A, C12A, C13A, C14A, C15A, C16A} sigma for 1-2: 0.02, 1-3: 0.04
as in
{N31E, C32E, C33E, C34E, C35E, C36E}
{N21A, N22A, C23A, C24A, C25A, C26A} sigma for 1-2: 0.02, 1-3: 0.04
as in
{N41E, N42E, C43E, C44E, C45E, C46E}
{C51A, C52A, C53A, C54A, C55A, C56A, C61A, C62A, C63A, C64A} sigma for 1-2:
0.02, 1-3: 0.04
as in
{C51E, C52E, C53E, C54E, C55E, C56E, C61E, C62E, C63E, C64E}
{N11A, C12A, C13A, C14A, C15A, C16A} sigma for 1-2: 0.02, 1-3: 0.04
as in
{N11F, C12F, C13F, C14F, C15F, C16F}
{N21A, N22A, C23A, C24A, C25A, C26A} sigma for 1-2: 0.02, 1-3: 0.04
as in
{N21F, N22F, C23F, C24F, C25F, C26F}
{N11A, C12A, C13A, C14A, C15A, C16A} sigma for 1-2: 0.02, 1-3: 0.04
as in
{N31F, C32F, C33F, C34F, C35F, C36F}
{N21A, N22A, C23A, C24A, C25A, C26A} sigma for 1-2: 0.02, 1-3: 0.04
as in
{N41F, N42F, C43F, C44F, C45F, C46F}
{C51A, C52A, C53A, C54A, C55A, C56A, C61A, C62A, C63A, C64A} sigma for 1-2:
0.02, 1-3: 0.04
as in
{C51F, C52F, C53F, C54F, C55F, C56F, C61F, C62F, C63F, C64F}
{C11G, C12G, C13G, C14G, C15G, C16G, C21G, N22G, C31G, N32G} sigma for 1-2:
0.02, 1-3: 0.04
as in
{C11H, C12H, C13H, C14H, C15H, C16H, C21H, N22H, C31H, N32H}
{B10X, F11X, F12X, F13X, F14X} sigma for 1-2: 0.02, 1-3: 0.04
as in
{B15X, F16X, F17X, F18X, F19X}
{B10X, F11X, F12X, F13X, F14X} sigma for 1-2: 0.02, 1-3: 0.04
as in
{B20X, F21X, F22X, F23X, F24X}
{B10X, F11X, F12X, F13X, F14X} sigma for 1-2: 0.02, 1-3: 0.04
as in
{B25X, F26X, F27X, F28X, F29X}
{B10X, F11X, F12X, F13X, F14X} sigma for 1-2: 0.02, 1-3: 0.04
as in
{B25Y, F26Y, F27Y, F28Y, F29Y}
{B10X, F11X, F12X, F13X, F14X} sigma for 1-2: 0.02, 1-3: 0.04
as in
{B30X, F31X, F32X, F33X, F34X}
{B10X, F11X, F12X, F13X, F14X} sigma for 1-2: 0.02, 1-3: 0.04
as in
{B30Y, F31Y, F32Y, F33Y, F34Y}
{B10X, F11X, F12X, F13X, F14X} sigma for 1-2: 0.02, 1-3: 0.04
as in
{B35X, F36X, F37X, F38X, F39X}
{B10X, F11X, F12X, F13X, F14X} sigma for 1-2: 0.02, 1-3: 0.04
as in
{B40X, F41X, F42X, F43X, F44X}
{B10X, F11X, F12X, F13X, F14X} sigma for 1-2: 0.02, 1-3: 0.04
as in
{B40Y, F41Y, F42Y, F43Y, F44Y}
{B10X, F11X, F12X, F13X} sigma for 1-2: 0.02, 1-3: 0.04
as in
{B95X, F96X, F97X, F98X}
7. Others
 Fixed Sof: C11G(0.88154) C12G(0.88154) C13G(0.88154) H13G(0.88154)
 C14G(0.88154) H14G(0.88154) C15G(0.88154) H15G(0.88154) C16G(0.88154)
 H16G(0.88154) C21G(0.88154) N22G(0.88154) C31G(0.88154) N32G(0.88154)
 C11H(0.11846) C12H(0.11846) C13H(0.11846) H13H(0.11846) C14H(0.11846)
 H14H(0.11846) C15H(0.11846) H15H(0.11846) C16H(0.11846) H16H(0.11846)
 C21H(0.11846) N22H(0.11846) C31H(0.11846) N32H(0.11846) B15X(0.75) F16X(0.75)
 F17X(0.75) F18X(0.75) F19X(0.75) B20X(0.5) F21X(0.5) F22X(0.5) F23X(0.5)
 F24X(0.5) B25X(0.85613) F26X(0.85613) F27X(0.85613) F28X(0.85613)
 F29X(0.85613) B25Y(0.14387) F26Y(0.14387) F27Y(0.14387) F28Y(0.14387)
 F29Y(0.14387) B30X(0.83484) F31X(0.83484) F32X(0.83484) F33X(0.83484)
 F34X(0.83484) B30Y(0.16516) F31Y(0.16516) F32Y(0.16516) F33Y(0.16516)
 F34Y(0.16516) B35X(0.75) F36X(0.75) F37X(0.75) F38X(0.75) F39X(0.75)
 Cl3X(0.25) B40X(0.5) F41X(0.5) F42X(0.5) F43X(0.5) F44X(0.5) B40Y(0.25)
 F41Y(0.25) F42Y(0.25) F43Y(0.25) F44Y(0.25) B95X(0.5) F96X(0.5)
8.a Secondary CH2 refined with riding coordinates:
 C26A(H26A,H26B), C46A(H46A,H46B), C26B(H26C,H26D), C46B(H46C,H46D), C26C(H26E,
 H26F), C46C(H46E,H46F), C26D(H26G,H26H), C46D(H46G,H46H), C26E(H26I,H26J),
 C46E(H46I,H46J), C26F(H26K,H26L), C46F(H46K,H46L)
8.b Aromatic/amide H refined with riding coordinates:
 C13A(H13A), C14A(H14A), C15A(H15A), C16A(H16A), C23A(H23A), C24A(H24A),
 C33A(H33A), C34A(H34A), C35A(H35A), C36A(H36A), C43A(H43A), C44A(H44A),
 C52A(H52A), C53A(H53A), C54A(H54A), C61A(H61A), C62A(H62A), C63A(H63A),
 C13B(H13B), C14B(H14B), C15B(H15B), C16B(H16B), C23B(H23B), C24B(H24B),
 C33B(H33B), C34B(H34B), C35B(H35B), C36B(H36B), C43B(H43B), C44B(H44B),
 C52B(H52B), C53B(H53B), C54B(H54B), C61B(H61B), C62B(H62B), C63B(H63B),
 C13C(H13C), C14C(H14C), C15C(H15C), C16C(H16C), C23C(H23C), C24C(H24C),
 C33C(H33C), C34C(H34C), C35C(H35C), C36C(H36C), C43C(H43C), C44C(H44C),
 C52C(H52C), C53C(H53C), C54C(H54C), C61C(H61C), C62C(H62C), C63C(H63C),
 C13D(H13D), C14D(H14D), C15D(H15D), C16D(H16D), C23D(H23D), C24D(H24D),
 C33D(H33D), C34D(H34D), C35D(H35D), C36D(H36D), C43D(H43D), C44D(H44D),
 C52D(H52D), C53D(H53D), C54D(H54D), C61D(H61D), C62D(H62D), C63D(H63D),
 C12E(H12E), C13E(H13E), C14E(H14E), C15E(H15E), C23E(H23E), C24E(H24E),
 C33E(H33E), C34E(H34E), C35E(H35E), C36E(H36E), C43E(H43E), C44E(H44E),
 C52E(H52E), C53E(H53E), C54E(H54E), C61E(H61E), C62E(H62E), C63E(H63E),
 C13F(H13F), C14F(H14F), C15F(H15F), C16F(H16F), C23F(H23F), C24F(H24F),
 C33F(H33F), C34F(H34F), C35F(H35F), C36F(H36F), C43F(H43F), C44F(H44F),
 C52F(H52F), C53F(H53F), C54F(H54F), C61F(H61F), C62F(H62F), C63F(H63F),
 C13G(H13G), C14G(H14G), C15G(H15G), C16G(H16G), C13H(H13H), C14H(H14H),
 C15H(H15H), C16H(H16H)
;
_atom_sites_solution_hydrogens   geom
_atom_sites_solution_primary     dual
_atom_sites_solution_secondary   ?
loop_
_atom_site_label
_atom_site_type_symbol
_atom_site_fract_x
_atom_site_fract_y
_atom_site_fract_z
_atom_site_U_iso_or_equiv
_atom_site_adp_type
_atom_site_occupancy
_atom_site_site_symmetry_order
_atom_site_calc_flag
_atom_site_refinement_flags_posn
_atom_site_refinement_flags_adp
_atom_site_refinement_flags_occupancy
_atom_site_disorder_assembly
_atom_site_disorder_group
Co1 Co 0.09818(2) 0.48248(2) 0.36088(2) 0.03176(5) Uani 1 1 d . . . . .
Co2 Co 0.26636(2) 0.54384(2) 0.61560(2) 0.03555(6) Uani 1 1 d . . . . .
Co3 Co 0.51327(2) 0.34136(2) 0.53549(2) 0.03085(5) Uani 1 1 d . . . . .
Co4 Co 0.35452(2) 0.28486(2) 0.27708(2) 0.03178(5) Uani 1 1 d . . . . .
N11A N 0.04587(5) 0.52220(6) 0.34025(4) 0.0463(4) Uani 1 1 d D U . . .
C12A C 0.05284(6) 0.54753(7) 0.31361(5) 0.0490(5) Uani 1 1 d D U . . .
C13A C 0.02413(7) 0.57766(11) 0.29902(7) 0.0804(9) Uani 1 1 d D U . A 1
H13A H 0.029878 0.595550 0.280578 0.096 Uiso 1 1 calc R U . A 1
C14A C -0.01288(9) 0.58075(14) 0.31216(10) 0.1166(16) Uani 1 1 d D U . A 1
H14A H -0.033162 0.600755 0.302635 0.140 Uiso 1 1 calc R U . A 1
C15A C -0.02033(8) 0.55461(13) 0.33925(9) 0.1090(14) Uani 1 1 d D U . . .
H15A H -0.045612 0.556427 0.348593 0.131 Uiso 1 1 calc R U . A 1
C16A C 0.00962(7) 0.52601(10) 0.35230(7) 0.0713(8) Uani 1 1 d D U . . .
H16A H 0.004379 0.508004 0.370817 0.086 Uiso 1 1 calc R U . . .
N21A N 0.11943(4) 0.51389(5) 0.31774(4) 0.0349(3) Uani 1 1 d D U . . .
N22A N 0.15442(4) 0.51913(5) 0.30315(4) 0.0349(3) Uani 1 1 d D U . . .
C23A C 0.15035(6) 0.55134(6) 0.27962(5) 0.0403(4) Uani 1 1 d D U . . .
H23A H 0.170897 0.560826 0.266282 0.048 Uiso 1 1 calc R U . . .
C24A C 0.11168(6) 0.56788(6) 0.27832(5) 0.0408(4) Uani 1 1 d D U . . .
H24A H 0.099877 0.590785 0.264207 0.049 Uiso 1 1 calc R U . . .
C25A C 0.09324(5) 0.54359(6) 0.30242(4) 0.0380(3) Uani 1 1 d D U . . .
C26A C 0.18986(5) 0.49233(6) 0.31344(5) 0.0364(3) Uani 1 1 d D U . . .
H26A H 0.194150 0.491627 0.338334 0.044 Uiso 1 1 calc R U . . .
H26B H 0.214137 0.506439 0.305400 0.044 Uiso 1 1 calc R U . . .
N31A N 0.39438(4) 0.24465(5) 0.30974(3) 0.0350(3) Uani 1 1 d D U . . .
C32A C 0.37847(5) 0.22847(5) 0.33714(4) 0.0330(3) Uani 1 1 d D U . . .
C33A C 0.40091(6) 0.20257(6) 0.36110(4) 0.0414(4) Uani 1 1 d D U . . .
H33A H 0.389077 0.192205 0.380284 0.050 Uiso 1 1 calc R U . . .
C34A C 0.44087(6) 0.19211(7) 0.35654(5) 0.0477(4) Uani 1 1 d D U . . .
H34A H 0.457005 0.174743 0.372721 0.057 Uiso 1 1 calc R U . . .
C35A C 0.45706(6) 0.20731(7) 0.32802(5) 0.0469(4) Uani 1 1 d D U . . .
H35A H 0.484151 0.199817 0.324071 0.056 Uiso 1 1 calc R U . . .
C36A C 0.43314(5) 0.23352(7) 0.30549(5) 0.0416(4) Uani 1 1 d D U . . .
H36A H 0.444486 0.244156 0.286155 0.050 Uiso 1 1 calc R U . . .
N41A N 0.31499(4) 0.26295(4) 0.31482(3) 0.0302(3) Uani 1 1 d D U . . .
N42A N 0.27603(4) 0.26461(4) 0.32288(3) 0.0313(3) Uani 1 1 d D U . . .
C43A C 0.27237(5) 0.24271(6) 0.35198(4) 0.0375(3) Uani 1 1 d D U . . .
H43A H 0.248095 0.239770 0.362647 0.045 Uiso 1 1 calc R U . . .
C44A C 0.30994(5) 0.22551(6) 0.36331(4) 0.0362(3) Uani 1 1 d D U . . .
H44A H 0.317051 0.208405 0.382997 0.043 Uiso 1 1 calc R U . . .
C45A C 0.33537(5) 0.23883(5) 0.33935(4) 0.0310(3) Uani 1 1 d D U . . .
C46A C 0.24423(5) 0.29183(5) 0.30482(4) 0.0327(3) Uani 1 1 d D U . . .
H46A H 0.217129 0.279852 0.308613 0.039 Uiso 1 1 calc R U . . .
H46B H 0.246768 0.290252 0.280396 0.039 Uiso 1 1 calc R U . . .
C51A C 0.18672(5) 0.44515(5) 0.30040(4) 0.0332(3) Uani 1 1 d D U . . .
C52A C 0.15491(5) 0.43069(6) 0.27826(4) 0.0343(3) Uani 1 1 d D U . . .
H52A H 0.133997 0.450753 0.270019 0.041 Uiso 1 1 calc R U . . .
C53A C 0.15288(5) 0.38612(6) 0.26754(4) 0.0350(3) Uani 1 1 d D U . . .
H53A H 0.130660 0.376620 0.252065 0.042 Uiso 1 1 calc R U . . .
C54A C 0.18245(5) 0.35658(6) 0.27914(4) 0.0338(3) Uani 1 1 d D U . . .
H54A H 0.180664 0.326806 0.271608 0.041 Uiso 1 1 calc R U . . .
C55A C 0.21598(4) 0.37006(5) 0.30245(4) 0.0310(3) Uani 1 1 d D U . . .
C56A C 0.21858(5) 0.41495(5) 0.31273(4) 0.0329(3) Uani 1 1 d D U . . .
C61A C 0.25233(5) 0.42894(6) 0.33543(5) 0.0381(4) Uani 1 1 d D U . . .
H61A H 0.255039 0.459245 0.341452 0.046 Uiso 1 1 calc R U . . .
C62A C 0.28088(5) 0.39928(6) 0.34866(5) 0.0416(4) Uani 1 1 d D U . . .
H62A H 0.302856 0.408872 0.364335 0.050 Uiso 1 1 calc R U . . .
C63A C 0.27787(5) 0.35439(6) 0.33912(4) 0.0367(3) Uani 1 1 d D U . . .
H63A H 0.297600 0.333905 0.348829 0.044 Uiso 1 1 calc R U . . .
C64A C 0.24682(4) 0.33993(5) 0.31602(4) 0.0312(3) Uani 1 1 d D U . . .
N11B N 0.07982(4) 0.42402(5) 0.33451(4) 0.0376(3) Uani 1 1 d D U . . .
C12B C 0.10266(5) 0.38774(6) 0.34267(4) 0.0368(3) Uani 1 1 d D U . . .
C13B C 0.09223(7) 0.34609(7) 0.32968(5) 0.0482(4) Uani 1 1 d D U . . .
H13B H 0.108605 0.320986 0.336001 0.058 Uiso 1 1 calc R U . . .
C14B C 0.05726(8) 0.34238(8) 0.30726(6) 0.0596(6) Uani 1 1 d D U . . .
H14B H 0.049066 0.314381 0.298135 0.071 Uiso 1 1 calc R U . . .
C15B C 0.03451(8) 0.37933(9) 0.29830(5) 0.0628(6) Uani 1 1 d D U . . .
H15B H 0.010657 0.377197 0.282730 0.075 Uiso 1 1 calc R U . . .
C16B C 0.04668(6) 0.41979(8) 0.31218(5) 0.0507(5) Uani 1 1 d D U . . .
H16B H 0.031023 0.445329 0.305647 0.061 Uiso 1 1 calc R U . . .
N21B N 0.14810(4) 0.43682(5) 0.37657(3) 0.0321(3) Uani 1 1 d D U . . .
N22B N 0.18497(4) 0.43414(5) 0.39531(4) 0.0366(3) Uani 1 1 d D U . . .
C23B C 0.19930(6) 0.39211(6) 0.39627(5) 0.0442(4) Uani 1 1 d D U . . .
H23B H 0.224348 0.382300 0.407929 0.053 Uiso 1 1 calc R U . . .
C24B C 0.17133(6) 0.36634(6) 0.37751(4) 0.0423(4) Uani 1 1 d D U . . .
H24B H 0.172901 0.335494 0.373445 0.051 Uiso 1 1 calc R U . . .
C25B C 0.13993(5) 0.39522(5) 0.36561(4) 0.0345(3) Uani 1 1 d D U . . .
C26B C 0.20298(5) 0.47114(6) 0.41493(4) 0.0383(4) Uani 1 1 d D U . . .
H26C H 0.196853 0.498903 0.402296 0.046 Uiso 1 1 calc R U . . .
H26D H 0.233030 0.467509 0.418223 0.046 Uiso 1 1 calc R U . . .
N31B N 0.29159(5) 0.60597(5) 0.63617(4) 0.0443(3) Uani 1 1 d D U . . .
C32B C 0.27017(7) 0.64212(7) 0.62614(5) 0.0500(5) Uani 1 1 d D U . . .
C33B C 0.28401(8) 0.68471(7) 0.63479(6) 0.0628(6) Uani 1 1 d D U . . .
H33B H 0.268136 0.709864 0.627621 0.075 Uiso 1 1 calc R U . . .
C34B C 0.32111(9) 0.68943(8) 0.65390(6) 0.0651(6) Uani 1 1 d D U . . .
H34B H 0.331556 0.718042 0.659537 0.078 Uiso 1 1 calc R U . . .
C35B C 0.34296(7) 0.65247(8) 0.66477(5) 0.0579(5) Uani 1 1 d D U . . .
H35B H 0.368438 0.655168 0.678233 0.069 Uiso 1 1 calc R U . . .
C36B C 0.32716(6) 0.61128(7) 0.65575(5) 0.0487(4) Uani 1 1 d D U . . .
H36B H 0.341993 0.585752 0.663678 0.058 Uiso 1 1 calc R U . . .
N41B N 0.22476(5) 0.59311(5) 0.59326(4) 0.0429(3) Uani 1 1 d D U . . .
N42B N 0.18762(5) 0.59467(6) 0.57488(4) 0.0511(4) Uani 1 1 d D U . . .
C43B C 0.17161(8) 0.63548(8) 0.57524(7) 0.0762(8) Uani 1 1 d D U . . .
H43B H 0.145997 0.644670 0.564220 0.091 Uiso 1 1 calc R U . . .
C44B C 0.19929(10) 0.66147(9) 0.59457(8) 0.0848(10) Uani 1 1 d D U . . .
H44B H 0.196462 0.691876 0.599732 0.102 Uiso 1 1 calc R U . . .
C45B C 0.23202(7) 0.63438(7) 0.60496(6) 0.0550(5) Uani 1 1 d D U . . .
C46B C 0.17261(6) 0.55684(7) 0.55491(5) 0.0461(4) Uani 1 1 d D U . . .
H46C H 0.142606 0.559363 0.549753 0.055 Uiso 1 1 calc R U . . .
H46D H 0.178388 0.529586 0.568273 0.055 Uiso 1 1 calc R U . . .
C51B C 0.18677(5) 0.47451(6) 0.44922(4) 0.0363(3) Uani 1 1 d D U . . .
C52B C 0.16055(5) 0.44328(6) 0.45958(4) 0.0378(3) Uani 1 1 d D U . . .
H52B H 0.153797 0.418208 0.445799 0.045 Uiso 1 1 calc R U . . .
C53B C 0.14349(6) 0.44772(6) 0.49023(4) 0.0406(4) Uani 1 1 d D U . . .
H53B H 0.125501 0.425700 0.496988 0.049 Uiso 1 1 calc R U . . .
C54B C 0.15280(5) 0.48372(6) 0.51027(4) 0.0397(4) Uani 1 1 d D U . . .
H54B H 0.140346 0.487179 0.530470 0.048 Uiso 1 1 calc R U . . .
C55B C 0.18084(5) 0.51589(6) 0.50118(4) 0.0360(3) Uani 1 1 d D U . . .
C56B C 0.19846(5) 0.51134(6) 0.47033(4) 0.0362(3) Uani 1 1 d D U . . .
C61B C 0.22709(6) 0.54333(7) 0.46174(5) 0.0439(4) Uani 1 1 d D U . . .
H61B H 0.239362 0.540355 0.441417 0.053 Uiso 1 1 calc R U . . .
C62B C 0.23710(7) 0.57846(7) 0.48260(5) 0.0523(5) Uani 1 1 d D U . . .
H62B H 0.256273 0.599690 0.476577 0.063 Uiso 1 1 calc R U . . .
C63B C 0.21942(6) 0.58345(7) 0.51266(5) 0.0492(4) Uani 1 1 d D U . . .
H63B H 0.226562 0.608225 0.526664 0.059 Uiso 1 1 calc R U . . .
C64B C 0.19179(6) 0.55297(6) 0.52228(5) 0.0415(4) Uani 1 1 d D U . . .
N11C N 0.11930(4) 0.53672(5) 0.39227(4) 0.0383(3) Uani 1 1 d D U . . .
C12C C 0.10337(5) 0.53895(6) 0.42207(5) 0.0394(4) Uani 1 1 d D U . . .
C13C C 0.11382(6) 0.57282(7) 0.44495(5) 0.0490(5) Uani 1 1 d D U . . .
H13C H 0.102436 0.573734 0.465782 0.059 Uiso 1 1 calc R U . . .
C14C C 0.14068(7) 0.60481(7) 0.43715(6) 0.0588(6) Uani 1 1 d D U . . .
H14C H 0.148255 0.628013 0.452581 0.071 Uiso 1 1 calc R U . . .
C15C C 0.15654(7) 0.60297(7) 0.40678(7) 0.0567(5) Uani 1 1 d D U . . .
H15C H 0.174977 0.625054 0.400855 0.068 Uiso 1 1 calc R U . . .
C16C C 0.14539(6) 0.56873(6) 0.38502(6) 0.0454(4) Uani 1 1 d D U . . .
H16C H 0.156522 0.567652 0.364079 0.055 Uiso 1 1 calc R U . . .
N21C N 0.06654(4) 0.47227(5) 0.40503(4) 0.0343(3) Uani 1 1 d D U . . .
N22C N 0.03606(4) 0.44784(5) 0.41603(4) 0.0387(3) Uani 1 1 d D U . . .
C23C C 0.02530(6) 0.46340(7) 0.44527(5) 0.0473(4) Uani 1 1 d D U . . .
H23C H 0.005056 0.451217 0.457782 0.057 Uiso 1 1 calc R U . . .
C24C C 0.04863(6) 0.49986(7) 0.45385(5) 0.0473(4) Uani 1 1 d D U . . .
H24C H 0.047836 0.518070 0.473131 0.057 Uiso 1 1 calc R U . . .
C25C C 0.07398(5) 0.50458(6) 0.42805(4) 0.0379(3) Uani 1 1 d D U . . .
C26C C 0.02140(5) 0.40729(6) 0.39945(5) 0.0392(4) Uani 1 1 d D U . . .
H26E H 0.021841 0.410678 0.374859 0.047 Uiso 1 1 calc R U . . .
H26F H -0.007284 0.402293 0.403772 0.047 Uiso 1 1 calc R U . . .
N31C N -0.03376(4) 0.09369(5) 0.44828(4) 0.0343(3) Uani 1 1 d D U . . .
C32C C -0.01883(5) 0.07843(5) 0.42036(4) 0.0341(3) Uani 1 1 d D U . . .
C33C C -0.03202(5) 0.03884(6) 0.40527(5) 0.0387(4) Uani 1 1 d D U . . .
H33C H -0.021057 0.028775 0.385600 0.046 Uiso 1 1 calc R U . . .
C34C C -0.06135(6) 0.01427(6) 0.41928(5) 0.0438(4) Uani 1 1 d D U . . .
H34C H -0.071269 -0.012508 0.409036 0.053 Uiso 1 1 calc R U . . .
C35C C -0.07605(6) 0.02923(6) 0.44842(5) 0.0436(4) Uani 1 1 d D U . . .
H35C H -0.095688 0.012587 0.458816 0.052 Uiso 1 1 calc R U . . .
C36C C -0.06143(5) 0.06916(6) 0.46212(5) 0.0390(4) Uani 1 1 d D U . . .
H36C H -0.071481 0.079473 0.482111 0.047 Uiso 1 1 calc R U . . .
N41C N 0.02280(4) 0.14403(4) 0.42334(3) 0.0321(3) Uani 1 1 d D U . . .
N42C N 0.05130(4) 0.16228(5) 0.40538(4) 0.0356(3) Uani 1 1 d D U . . .
C43C C 0.05762(5) 0.13732(6) 0.37852(5) 0.0401(4) Uani 1 1 d D U . . .
H43C H 0.076097 0.143745 0.362495 0.048 Uiso 1 1 calc R U . . .
C44C C 0.03256(5) 0.10081(6) 0.37839(4) 0.0393(4) Uani 1 1 d D U . . .
H44C H 0.030032 0.077260 0.362590 0.047 Uiso 1 1 calc R U . . .
C45C C 0.01160(5) 0.10634(5) 0.40692(4) 0.0337(3) Uani 1 1 d D U . . .
C46C C 0.07009(5) 0.20473(6) 0.41442(5) 0.0370(3) Uani 1 1 d D U . . .
H46E H 0.097755 0.205360 0.406887 0.044 Uiso 1 1 calc R U . . .
H46F H 0.073212 0.207621 0.439233 0.044 Uiso 1 1 calc R U . . .
C51C C 0.04669(5) 0.36730(6) 0.41128(4) 0.0359(3) Uani 1 1 d D U . . .
C52C C 0.07918(5) 0.37155(6) 0.43536(4) 0.0392(4) Uani 1 1 d D U . . .
H52C H 0.085712 0.399794 0.444828 0.047 Uiso 1 1 calc R U . . .
C53C C 0.10324(6) 0.33464(6) 0.44642(5) 0.0423(4) Uani 1 1 d D U . . .
H53C H 0.126466 0.338572 0.462431 0.051 Uiso 1 1 calc R U . . .
C54C C 0.09349(5) 0.29352(6) 0.43438(5) 0.0383(4) Uani 1 1 d D U . . .
H54C H 0.109893 0.268934 0.441993 0.046 Uiso 1 1 calc R U . . .
C55C C 0.05865(5) 0.28722(6) 0.41033(4) 0.0344(3) Uani 1 1 d D U . . .
C56C C 0.03541(5) 0.32462(6) 0.39810(4) 0.0351(3) Uani 1 1 d D U . . .
C61C C 0.00138(5) 0.31819(6) 0.37339(4) 0.0406(4) Uani 1 1 d D U . . .
H61C H -0.013946 0.342890 0.364443 0.049 Uiso 1 1 calc R U . . .
C62C C -0.00927(6) 0.27641(7) 0.36249(5) 0.0441(4) Uani 1 1 d D U . . .
H62C H -0.031843 0.272481 0.345847 0.053 Uiso 1 1 calc R U . . .
C63C C 0.01277(6) 0.23909(6) 0.37561(5) 0.0428(4) Uani 1 1 d D U . . .
H63C H 0.004575 0.210382 0.368011 0.051 Uiso 1 1 calc R U . . .
C64C C 0.04603(5) 0.24398(6) 0.39933(4) 0.0366(3) Uani 1 1 d D U . . .
N11D N 0.22805(4) 0.53390(5) 0.65509(4) 0.0381(3) Uani 1 1 d D U . . .
C12D C 0.24474(5) 0.50955(6) 0.68140(4) 0.0388(4) Uani 1 1 d D U . . .
C13D C 0.22246(6) 0.49641(7) 0.70728(5) 0.0449(4) Uani 1 1 d D U . . .
H13D H 0.234718 0.478955 0.725386 0.054 Uiso 1 1 calc R U . . .
C14D C 0.18173(6) 0.50939(7) 0.70610(5) 0.0487(4) Uani 1 1 d D U . . .
H14D H 0.165712 0.500745 0.723378 0.058 Uiso 1 1 calc R U . . .
C15D C 0.16508(6) 0.53472(7) 0.67979(5) 0.0482(4) Uani 1 1 d D U . . .
H15D H 0.137448 0.544151 0.678733 0.058 Uiso 1 1 calc R U . . .
C16D C 0.18888(5) 0.54648(7) 0.65471(5) 0.0434(4) Uani 1 1 d D U . . .
H16D H 0.177069 0.564122 0.636544 0.052 Uiso 1 1 calc R U . . .
N21D N 0.30567(4) 0.50976(5) 0.65310(4) 0.0394(3) Uani 1 1 d D U . . .
N22D N 0.34588(5) 0.49904(6) 0.66045(4) 0.0481(4) Uani 1 1 d D U . . .
C23D C 0.35262(7) 0.48162(9) 0.69158(6) 0.0636(6) Uani 1 1 d D U . . .
H23D H 0.378262 0.471727 0.702096 0.076 Uiso 1 1 calc R U . . .
C24D C 0.31652(7) 0.48052(9) 0.70555(6) 0.0580(5) Uani 1 1 d D U . . .
H24D H 0.311718 0.469724 0.727086 0.070 Uiso 1 1 calc R U . . .
C25D C 0.28824(6) 0.49901(6) 0.68072(5) 0.0415(4) Uani 1 1 d D U . . .
C26D C 0.37452(5) 0.50334(8) 0.63543(5) 0.0498(5) Uani 1 1 d D U . . .
H26G H 0.402659 0.504670 0.646959 0.060 Uiso 1 1 calc R U . . .
H26H H 0.369137 0.531403 0.623007 0.060 Uiso 1 1 calc R U . . .
N31D N 0.55239(4) 0.33589(5) 0.49499(4) 0.0377(3) Uani 1 1 d D U . . .
C32D C 0.53796(5) 0.35524(6) 0.46548(4) 0.0356(3) Uani 1 1 d D U . . .
C33D C 0.55849(6) 0.35376(7) 0.43690(5) 0.0443(4) Uani 1 1 d D U . . .
H33D H 0.548108 0.368675 0.416875 0.053 Uiso 1 1 calc R U . . .
C34D C 0.59498(6) 0.32960(7) 0.43849(6) 0.0517(5) Uani 1 1 d D U . . .
H34D H 0.609518 0.327275 0.419284 0.062 Uiso 1 1 calc R U . . .
C35D C 0.60955(6) 0.30922(7) 0.46835(6) 0.0563(5) Uani 1 1 d D U . . .
H35D H 0.634094 0.292498 0.469869 0.068 Uiso 1 1 calc R U . . .
C36D C 0.58794(6) 0.31347(7) 0.49594(6) 0.0483(4) Uani 1 1 d D U . . .
H36D H 0.598589 0.300014 0.516509 0.058 Uiso 1 1 calc R U . . .
N41D N 0.47764(4) 0.37039(4) 0.49252(3) 0.0314(3) Uani 1 1 d D U . . .
N42D N 0.44104(4) 0.38991(4) 0.48442(3) 0.0317(3) Uani 1 1 d D U . . .
C43D C 0.43796(5) 0.40755(5) 0.45326(4) 0.0357(3) Uani 1 1 d D U . . .
H43D H 0.414982 0.422774 0.442383 0.043 Uiso 1 1 calc R U . . .
C44D C 0.47423(5) 0.39945(6) 0.44006(4) 0.0365(3) Uani 1 1 d D U . . .
H44D H 0.481544 0.407955 0.418635 0.044 Uiso 1 1 calc R U . . .
C45D C 0.49792(5) 0.37585(5) 0.46532(4) 0.0331(3) Uani 1 1 d D U . . .
C46D C 0.41059(5) 0.39109(5) 0.50807(4) 0.0340(3) Uani 1 1 d D U . . .
H46G H 0.412974 0.363832 0.521833 0.041 Uiso 1 1 calc R U . . .
H46H H 0.383092 0.391282 0.495323 0.041 Uiso 1 1 calc R U . . .
C51D C 0.37148(5) 0.46520(6) 0.61053(5) 0.0403(4) Uani 1 1 d D U . . .
C52D C 0.34729(5) 0.42944(7) 0.61552(5) 0.0437(4) Uani 1 1 d D U . . .
H52D H 0.333523 0.428067 0.635187 0.052 Uiso 1 1 calc R U . . .
C53D C 0.34251(5) 0.39461(6) 0.59189(5) 0.0433(4) Uani 1 1 d D U . . .
H53D H 0.324908 0.370558 0.595343 0.052 Uiso 1 1 calc R U . . .
C54D C 0.36326(5) 0.39557(6) 0.56406(5) 0.0378(3) Uani 1 1 d D U . . .
H54D H 0.359454 0.372390 0.548003 0.045 Uiso 1 1 calc R U . . .
C55D C 0.39046(5) 0.43080(5) 0.55881(4) 0.0338(3) Uani 1 1 d D U . . .
C56D C 0.39401(5) 0.46677(6) 0.58226(5) 0.0360(3) Uani 1 1 d D U . . .
C61D C 0.42143(5) 0.50202(6) 0.57661(5) 0.0392(4) Uani 1 1 d D U . . .
H61D H 0.424035 0.526361 0.591701 0.047 Uiso 1 1 calc R U . . .
C62D C 0.44380(5) 0.50116(6) 0.54994(5) 0.0402(4) Uani 1 1 d D U . . .
H62D H 0.461751 0.524939 0.546576 0.048 Uiso 1 1 calc R U . . .
C63D C 0.44066(5) 0.46520(5) 0.52711(5) 0.0359(3) Uani 1 1 d D U . . .
H63D H 0.456745 0.464884 0.508764 0.043 Uiso 1 1 calc R U . . .
C64D C 0.41445(5) 0.43076(5) 0.53135(4) 0.0328(3) Uani 1 1 d D U . . .
N11E N 0.30146(5) 0.54562(5) 0.57360(4) 0.0403(3) Uani 1 1 d D U . . .
C12E C 0.32606(6) 0.57806(7) 0.56531(5) 0.0519(5) Uani 1 1 d D U . . .
H12E H 0.330694 0.602465 0.580178 0.062 Uiso 1 1 calc R U . . .
C13E C 0.34510(7) 0.57777(8) 0.53605(6) 0.0573(5) Uani 1 1 d D U . . .
H13E H 0.362244 0.601596 0.531071 0.069 Uiso 1 1 calc R U . . .
C14E C 0.33891(6) 0.54259(8) 0.51427(5) 0.0515(5) Uani 1 1 d D U . . .
H14E H 0.351685 0.541713 0.494081 0.062 Uiso 1 1 calc R U . . .
C15E C 0.31378(6) 0.50863(6) 0.52235(5) 0.0415(4) Uani 1 1 d D U . . .
H15E H 0.309412 0.483628 0.508049 0.050 Uiso 1 1 calc R U . . .
C16E C 0.29493(5) 0.51163(6) 0.55181(4) 0.0355(3) Uani 1 1 d D U . . .
N21E N 0.24533(4) 0.48451(4) 0.58757(3) 0.0326(3) Uani 1 1 d D U . . .
N22E N 0.21857(4) 0.45034(5) 0.58695(4) 0.0353(3) Uani 1 1 d D U . . .
C23E C 0.22205(6) 0.42359(6) 0.56023(4) 0.0396(4) Uani 1 1 d D U . . .
H23E H 0.206773 0.397437 0.554842 0.048 Uiso 1 1 calc R U . . .
C24E C 0.25154(6) 0.44094(6) 0.54234(4) 0.0390(4) Uani 1 1 d D U . . .
H24E H 0.260623 0.429746 0.522227 0.047 Uiso 1 1 calc R U . . .
C25E C 0.26527(5) 0.47872(5) 0.56020(4) 0.0331(3) Uani 1 1 d D U . . .
C26E C 0.19310(5) 0.44101(6) 0.61368(4) 0.0356(3) Uani 1 1 d D U . . .
H26I H 0.167463 0.426875 0.603767 0.043 Uiso 1 1 calc R U . . .
H26J H 0.185790 0.469234 0.624018 0.043 Uiso 1 1 calc R U . . .
N31E N 0.09980(5) 0.20180(6) 0.75782(4) 0.0418(3) Uani 1 1 d D U . . .
C32E C 0.09903(6) 0.23116(7) 0.78305(5) 0.0452(4) Uani 1 1 d D U . . .
C33E C 0.07183(7) 0.22685(9) 0.80756(5) 0.0599(6) Uani 1 1 d D U . . .
H33E H 0.071394 0.248151 0.824977 0.072 Uiso 1 1 calc R U . . .
C34E C 0.04562(7) 0.19091(11) 0.80586(6) 0.0726(7) Uani 1 1 d D U . . .
H34E H 0.027222 0.186961 0.822362 0.087 Uiso 1 1 calc R U . . .
C35E C 0.04649(7) 0.16134(10) 0.78034(6) 0.0677(7) Uani 1 1 d D U . . .
H35E H 0.028562 0.136656 0.778741 0.081 Uiso 1 1 calc R U . . .
C36E C 0.07366(6) 0.16752(9) 0.75675(5) 0.0543(5) Uani 1 1 d D U . . .
H36E H 0.073923 0.146673 0.739011 0.065 Uiso 1 1 calc R U . . .
N41E N 0.15394(4) 0.26803(5) 0.75906(3) 0.0371(3) Uani 1 1 d D U . . .
N42E N 0.17906(5) 0.30258(5) 0.76655(4) 0.0409(3) Uani 1 1 d D U . . .
C43E C 0.16983(7) 0.32345(7) 0.79479(5) 0.0521(5) Uani 1 1 d D U . . .
H43E H 0.183097 0.348842 0.804744 0.063 Uiso 1 1 calc R U . . .
C44E C 0.13788(7) 0.30123(7) 0.80634(5) 0.0541(5) Uani 1 1 d D U . . .
H44E H 0.124686 0.307844 0.825731 0.065 Uiso 1 1 calc R U . . .
C45E C 0.12886(6) 0.26674(7) 0.78346(4) 0.0439(4) Uani 1 1 d D U . . .
C46E C 0.20679(5) 0.31801(6) 0.74310(4) 0.0397(4) Uani 1 1 d D U . . .
H46I H 0.217662 0.292250 0.731674 0.048 Uiso 1 1 calc R U . . .
H46J H 0.230131 0.333392 0.755776 0.048 Uiso 1 1 calc R U . . .
C51E C 0.21359(5) 0.41122(5) 0.64083(4) 0.0335(3) Uani 1 1 d D U . . .
C52E C 0.25312(5) 0.39784(6) 0.64014(5) 0.0398(4) Uani 1 1 d D U . . .
H52E H 0.268068 0.407835 0.622558 0.048 Uiso 1 1 calc R U . . .
C53E C 0.27221(5) 0.36927(6) 0.66521(5) 0.0437(4) Uani 1 1 d D U . . .
H53E H 0.299869 0.360745 0.664505 0.052 Uiso 1 1 calc R U . . .
C54E C 0.25107(5) 0.35403(6) 0.69029(5) 0.0385(4) Uani 1 1 d D U . . .
H54E H 0.264191 0.335040 0.707033 0.046 Uiso 1 1 calc R U . . .
C55E C 0.20946(5) 0.36621(5) 0.69172(4) 0.0330(3) Uani 1 1 d D U . . .
C56E C 0.19060(5) 0.39533(5) 0.66663(4) 0.0313(3) Uani 1 1 d D U . . .
C61E C 0.14908(5) 0.40746(6) 0.66789(4) 0.0367(3) Uani 1 1 d D U . . .
H61E H 0.136245 0.427465 0.651754 0.044 Uiso 1 1 calc R U . . .
C62E C 0.12759(5) 0.39036(6) 0.69229(5) 0.0426(4) Uani 1 1 d D U . . .
H62E H 0.099822 0.398562 0.692847 0.051 Uiso 1 1 calc R U . . .
C63E C 0.14594(5) 0.36077(6) 0.71665(4) 0.0389(4) Uani 1 1 d D U . . .
H63E H 0.130246 0.348804 0.733071 0.047 Uiso 1 1 calc R U . . .
C64E C 0.18608(5) 0.34912(5) 0.71687(4) 0.0343(3) Uani 1 1 d D U . . .
N11F N 0.55840(4) 0.30977(5) 0.57074(4) 0.0419(3) Uani 1 1 d D U . . .
C12F C 0.55851(5) 0.26512(6) 0.56929(5) 0.0432(4) Uani 1 1 d D U . . .
C13F C 0.58711(6) 0.24004(8) 0.58945(6) 0.0603(6) Uani 1 1 d D U . . .
H13F H 0.586490 0.208702 0.588205 0.072 Uiso 1 1 calc R U . . .
C14F C 0.61611(7) 0.26093(10) 0.61106(8) 0.0759(8) Uani 1 1 d D U . . .
H14F H 0.635996 0.244339 0.624735 0.091 Uiso 1 1 calc R U . . .
C15F C 0.61591(7) 0.30655(10) 0.61261(7) 0.0734(8) Uani 1 1 d D U . . .
H15F H 0.635372 0.321850 0.627632 0.088 Uiso 1 1 calc R U . . .
C16F C 0.58682(6) 0.32956(8) 0.59186(6) 0.0554(5) Uani 1 1 d D U . . .
H16F H 0.587152 0.360928 0.592717 0.066 Uiso 1 1 calc R U . . .
N21F N 0.49886(4) 0.27263(4) 0.52909(4) 0.0335(3) Uani 1 1 d D U . . .
N22F N 0.47247(4) 0.24528(4) 0.51066(4) 0.0339(3) Uani 1 1 d D U . . .
C23F C 0.48290(6) 0.20254(6) 0.51578(5) 0.0401(4) Uani 1 1 d D U . . .
H23F H 0.468878 0.177748 0.505560 0.048 Uiso 1 1 calc R U . . .
C24F C 0.51742(6) 0.20121(6) 0.53839(5) 0.0433(4) Uani 1 1 d D U . . .
H24F H 0.532152 0.175834 0.546771 0.052 Uiso 1 1 calc R U . . .
C25F C 0.52611(5) 0.24556(6) 0.54635(5) 0.0381(4) Uani 1 1 d D U . . .
C26F C 0.43986(5) 0.26296(5) 0.48701(4) 0.0331(3) Uani 1 1 d D U . . .
H26K H 0.429852 0.290844 0.496146 0.040 Uiso 1 1 calc R U . . .
H26L H 0.416853 0.241741 0.484689 0.040 Uiso 1 1 calc R U . . .
N31F N 0.31007(4) 0.32697(5) 0.24998(4) 0.0351(3) Uani 1 1 d D U . . .
C32F C 0.31155(5) 0.37012(6) 0.25869(4) 0.0362(3) Uani 1 1 d D U . . .
C33F C 0.28280(6) 0.40032(7) 0.24468(5) 0.0426(4) Uani 1 1 d D U . . .
H33F H 0.284620 0.430595 0.250939 0.051 Uiso 1 1 calc R U . . .
C34F C 0.25167(6) 0.38571(7) 0.22162(5) 0.0473(4) Uani 1 1 d D U . . .
H34F H 0.231423 0.405757 0.212107 0.057 Uiso 1 1 calc R U . . .
C35F C 0.25001(6) 0.34200(7) 0.21244(5) 0.0478(5) Uani 1 1 d D U . . .
H35F H 0.228718 0.331471 0.196501 0.057 Uiso 1 1 calc R U . . .
C36F C 0.27999(5) 0.31338(7) 0.22682(4) 0.0412(4) Uani 1 1 d D U . . .
H36F H 0.279207 0.283266 0.220075 0.049 Uiso 1 1 calc R U . . .
N41F N 0.36831(4) 0.34923(5) 0.29858(3) 0.0347(3) Uani 1 1 d D U . . .
N42F N 0.39822(4) 0.36988(5) 0.31861(4) 0.0385(3) Uani 1 1 d D U . . .
C43F C 0.39390(6) 0.41397(7) 0.31741(5) 0.0470(4) Uani 1 1 d D U . . .
H43F H 0.411029 0.434951 0.329691 0.056 Uiso 1 1 calc R U . . .
C44F C 0.35980(6) 0.42330(7) 0.29495(5) 0.0466(4) Uani 1 1 d D U . . .
H44F H 0.348869 0.451507 0.288619 0.056 Uiso 1 1 calc R U . . .
C45F C 0.34519(5) 0.38208(6) 0.28376(4) 0.0377(3) Uani 1 1 d D U . . .
C46F C 0.42837(5) 0.34526(6) 0.34027(4) 0.0384(4) Uani 1 1 d D U . . .
H46K H 0.453517 0.363244 0.344488 0.046 Uiso 1 1 calc R U . . .
H46L H 0.435408 0.317985 0.328498 0.046 Uiso 1 1 calc R U . . .
C51F C 0.45337(5) 0.27185(5) 0.45250(4) 0.0325(3) Uani 1 1 d D U . . .
C52F C 0.49068(5) 0.25761(6) 0.44408(4) 0.0365(3) Uani 1 1 d D U . . .
H52F H 0.508339 0.241425 0.459989 0.044 Uiso 1 1 calc R U . . .
C53F C 0.50283(5) 0.26678(7) 0.41225(5) 0.0412(4) Uani 1 1 d D U . . .
H53F H 0.528311 0.256065 0.406563 0.049 Uiso 1 1 calc R U . . .
C54F C 0.47836(5) 0.29097(6) 0.38939(4) 0.0379(4) Uani 1 1 d D U . . .
H54F H 0.487341 0.297517 0.368139 0.046 Uiso 1 1 calc R U . . .
C55F C 0.43971(5) 0.30648(5) 0.39687(4) 0.0324(3) Uani 1 1 d D U . . .
C56F C 0.42659(4) 0.29588(5) 0.42880(4) 0.0306(3) Uani 1 1 d D U . . .
C61F C 0.38750(5) 0.31068(6) 0.43613(4) 0.0340(3) Uani 1 1 d D U . . .
H61F H 0.377819 0.302558 0.456811 0.041 Uiso 1 1 calc R U . . .
C62F C 0.36369(5) 0.33647(6) 0.41377(4) 0.0368(3) Uani 1 1 d D U . . .
H62F H 0.337971 0.346758 0.419249 0.044 Uiso 1 1 calc R U . . .
C63F C 0.37727(5) 0.34785(6) 0.38249(4) 0.0366(3) Uani 1 1 d D U . . .
H63F H 0.360728 0.366241 0.367328 0.044 Uiso 1 1 calc R U . . .
C64F C 0.41378(5) 0.33281(6) 0.37377(4) 0.0347(3) Uani 1 1 d D U . . .
C11G C 0.20767(5) 0.26003(6) 0.46895(5) 0.0323(3) Uani 0.8815 1 d D U P B -1
C12G C 0.23900(6) 0.25143(6) 0.44872(5) 0.0332(4) Uani 0.8815 1 d D U P B -1
C13G C 0.26810(6) 0.28403(7) 0.44443(5) 0.0390(4) Uani 0.8815 1 d D U P B -1
H13G H 0.289583 0.278438 0.430938 0.047 Uiso 0.8815 1 calc R U P B -1
C14G C 0.26521(8) 0.32458(7) 0.46008(6) 0.0418(4) Uani 0.8815 1 d D U P B -1
H14G H 0.284757 0.346937 0.457120 0.050 Uiso 0.8815 1 calc R U P B -1
C15G C 0.23402(8) 0.33293(8) 0.48008(7) 0.0406(5) Uani 0.8815 1 d D U P B -1
H15G H 0.232306 0.360907 0.490605 0.049 Uiso 0.8815 1 calc R U P B -1
C16G C 0.20546(6) 0.30052(6) 0.48468(5) 0.0359(4) Uani 0.8815 1 d D U P B -1
H16G H 0.184401 0.306089 0.498603 0.043 Uiso 0.8815 1 calc R U P B -1
C21G C 0.17740(5) 0.22674(6) 0.47412(5) 0.0344(4) Uani 0.8815 1 d D U P B -1
N22G N 0.15239(7) 0.20197(8) 0.47896(6) 0.0401(5) Uani 0.8815 1 d D U P B -1
C31G C 0.24200(9) 0.20888(11) 0.43322(10) 0.0375(6) Uani 0.8815 1 d D U P B -1
N32G N 0.24476(6) 0.17503(7) 0.42100(5) 0.0512(4) Uani 0.8815 1 d D U P B -1
C11H C 0.2819(3) 0.2601(4) 0.4689(3) 0.0288(19) Uani 0.1185 1 d D U P C -2
C12H C 0.2486(3) 0.2869(3) 0.4566(3) 0.0275(19) Uani 0.1185 1 d D U P C -2
C13H C 0.2172(4) 0.2704(4) 0.4338(3) 0.033(2) Uani 0.1185 1 d D U P C -2
H13H H 0.194688 0.288568 0.425872 0.040 Uiso 0.1185 1 calc R U P C -2
C14H C 0.2194(4) 0.2272(4) 0.4231(4) 0.039(3) Uani 0.1185 1 d D U P C -2
H14H H 0.197615 0.215021 0.408473 0.046 Uiso 0.1185 1 calc R U P C -2
C15H C 0.2532(6) 0.2016(7) 0.4334(7) 0.035(4) Uani 0.1185 1 d D U P C -2
H15H H 0.255386 0.172606 0.424599 0.042 Uiso 0.1185 1 calc R U P C -2
C16H C 0.2840(4) 0.2182(4) 0.4568(3) 0.033(2) Uani 0.1185 1 d D U P C -2
H16H H 0.306775 0.200098 0.464264 0.039 Uiso 0.1185 1 calc R U P C -2
C21H C 0.3141(3) 0.2785(4) 0.4916(3) 0.028(2) Uani 0.1185 1 d D U P C -2
N22H N 0.3393(5) 0.2908(7) 0.5101(3) 0.041(4) Uani 0.1185 1 d D U P C -2
C31H C 0.2457(6) 0.3314(4) 0.4689(5) 0.036(3) Uani 0.1185 1 d D U P C -2
N32H N 0.2439(5) 0.3678(4) 0.4785(3) 0.056(4) Uani 0.1185 1 d D U P C -2
B10X B 0.50863(7) 0.43941(9) 0.34706(6) 0.0541(6) Uani 1 1 d D U . . .
F11X F 0.53783(7) 0.41483(8) 0.36484(6) 0.1164(7) Uani 1 1 d D U . . .
F12X F 0.52443(5) 0.48153(6) 0.34216(4) 0.0857(5) Uani 1 1 d D U . . .
F13X F 0.49601(4) 0.41938(5) 0.31587(3) 0.0671(4) Uani 1 1 d D U . . .
F14X F 0.47522(4) 0.44393(5) 0.36462(3) 0.0619(3) Uani 1 1 d D U . . .
B15X B 0.14815(9) 0.22745(9) 0.34460(11) 0.0592(10) Uani 0.75 1 d D U P . .
F16X F 0.17109(8) 0.25758(9) 0.36126(10) 0.1268(12) Uani 0.75 1 d D U P . .
F17X F 0.10992(6) 0.24415(8) 0.33485(11) 0.1377(14) Uani 0.75 1 d D U P . .
F18X F 0.16982(6) 0.22000(8) 0.31634(6) 0.0867(7) Uani 0.75 1 d D U P . .
F19X F 0.14264(5) 0.18743(5) 0.35809(5) 0.0650(5) Uani 0.75 1 d D U P . .
B20X B 0.05673(11) 0.4645(2) 0.21662(13) 0.0614(14) Uani 0.5 1 d D U P D 1
F21X F 0.04883(9) 0.44949(12) 0.18244(7) 0.0764(9) Uani 0.5 1 d D U P D 1
F22X F 0.08766(11) 0.48871(18) 0.21887(12) 0.1233(16) Uani 0.5 1 d D U P D 1
F23X F 0.02406(10) 0.4763(2) 0.22780(10) 0.1271(18) Uani 0.5 1 d D U P D 1
F24X F 0.06762(15) 0.4241(2) 0.22937(15) 0.158(2) Uani 0.5 1 d D U P D 1
B25X B 0.13084(7) 0.33436(8) 0.55037(6) 0.0359(5) Uani 0.8561 1 d D U P E 1
F26X F 0.14377(5) 0.29111(4) 0.55193(4) 0.0571(4) Uani 0.8561 1 d D U P E 1
F27X F 0.14042(7) 0.35476(6) 0.58107(4) 0.0640(5) Uani 0.8561 1 d D U P E 1
F28X F 0.08901(5) 0.33652(7) 0.54059(7) 0.0808(6) Uani 0.8561 1 d D U P E 1
F29X F 0.15133(6) 0.35693(5) 0.52670(4) 0.0508(4) Uani 0.8561 1 d D U P E 1
B25Y B 0.1184(5) 0.3525(6) 0.5544(4) 0.086(5) Uani 0.1439 1 d D U P F 2
F26Y F 0.1517(6) 0.3411(8) 0.5756(5) 0.157(8) Uani 0.1439 1 d D U P F 2
F27Y F 0.1151(6) 0.3985(4) 0.5557(4) 0.149(6) Uani 0.1439 1 d D U P F 2
F28Y F 0.0839(3) 0.3333(4) 0.5633(3) 0.073(3) Uani 0.1439 1 d D U P F 2
F29Y F 0.1268(5) 0.3435(5) 0.5220(3) 0.097(4) Uani 0.1439 1 d D U P F 2
B30X B 0.32509(10) 0.45422(12) 0.43324(10) 0.0422(7) Uani 0.8348 1 d D U P G 1
F31X F 0.29698(7) 0.42023(9) 0.43339(9) 0.0585(7) Uani 0.8348 1 d D U P G 1
F32X F 0.30463(7) 0.49316(8) 0.42645(8) 0.0812(10) Uani 0.8348 1 d D U P G 1
F33X F 0.35137(6) 0.44612(8) 0.40864(4) 0.0468(4) Uani 0.8348 1 d D U P G 1
F34X F 0.34935(5) 0.45656(7) 0.46379(5) 0.0598(5) Uani 0.8348 1 d D U P G 1
B30Y B 0.3215(5) 0.4463(5) 0.4413(4) 0.072(5) Uani 0.1652 1 d D U P H 2
F31Y F 0.2941(6) 0.4178(7) 0.4255(6) 0.099(6) Uani 0.1652 1 d D U P H 2
F32Y F 0.3075(6) 0.4891(4) 0.4403(4) 0.108(6) Uani 0.1652 1 d D U P H 2
F33Y F 0.3564(5) 0.4474(6) 0.4244(5) 0.133(6) Uani 0.1652 1 d D U P H 2
F34Y F 0.3334(5) 0.4318(5) 0.4727(3) 0.125(5) Uani 0.1652 1 d D U P H 2
B35X B 0.0646(4) 0.5976(4) 0.5293(3) 0.0473(7) Uani 0.75 1 d D U P I 1
F36X F 0.09460(5) 0.62065(7) 0.51447(4) 0.0628(4) Uani 0.75 1 d D U P I 1
F37X F 0.06633(5) 0.61037(5) 0.56268(4) 0.0466(3) Uani 0.75 1 d D U P I 1
F38X F 0.02688(5) 0.60517(6) 0.51283(5) 0.0621(5) Uani 0.75 1 d D U P I 1
F39X F 0.07288(5) 0.55214(5) 0.52759(5) 0.0578(4) Uani 0.75 1 d D U P I 1
Cl3X Cl 0.0679(2) 0.5917(2) 0.5299(2) 0.0473(7) Uani 0.25 1 d . U P J 2
B40X B 0.2055(2) 0.2366(2) 0.1874(2) 0.097(2) Uani 0.5 1 d D U P K 1
F41X F 0.19117(13) 0.27210(13) 0.16766(13) 0.0913(15) Uani 0.5 1 d D U P K 1
F42X F 0.24661(13) 0.23126(13) 0.18240(15) 0.0930(14) Uani 0.5 1 d D U P K 1
F43X F 0.18303(15) 0.19976(14) 0.17726(13) 0.1152(18) Uani 0.5 1 d D U P K 1
F44X F 0.20660(13) 0.24486(16) 0.22278(12) 0.1133(14) Uani 0.5 1 d D U P K 1
B40Y B 0.2262(3) 0.2188(3) 0.1648(3) 0.088(3) Uani 0.25 1 d D U P L 2
F41Y F 0.2071(2) 0.2548(3) 0.1525(3) 0.130(5) Uani 0.25 1 d D U P L 2
F42Y F 0.2628(2) 0.2152(4) 0.1522(3) 0.137(4) Uani 0.25 1 d D U P L 2
F43Y F 0.2356(3) 0.2222(3) 0.1999(2) 0.091(3) Uani 0.25 1 d D U P L 2
F44Y F 0.2031(2) 0.1827(2) 0.1575(2) 0.091(2) Uani 0.25 1 d D U P L 2
B95X B 0.01349(17) 0.67857(17) 0.26070(14) 0.0667(15) Uani 0.5 1 d D U P M -1
F96X F 0.03283(9) 0.68005(12) 0.29362(8) 0.0829(10) Uani 0.5 1 d D U P M -1
F97X F 0.03114(7) 0.65506(5) 0.24047(4) 0.0959(6) Uani 1 1 d D U . . .
F98X F 0.000000 0.72049(7) 0.250000 0.1145(11) Uani 1 2 d DS TU P . .

loop_
_atom_site_aniso_label
_atom_site_aniso_U_11
_atom_site_aniso_U_22
_atom_site_aniso_U_33
_atom_site_aniso_U_23
_atom_site_aniso_U_13
_atom_site_aniso_U_12
Co1 0.02623(10) 0.03364(11) 0.03527(11) 0.00546(8) 0.00266(8) 0.00491(8)
Co2 0.03272(11) 0.04111(13) 0.03294(11) -0.01109(9) 0.00402(9) -0.00466(9)
Co3 0.02559(10) 0.03070(11) 0.03610(11) 0.00294(8) 0.00262(8) -0.00035(8)
Co4 0.02557(10) 0.04173(12) 0.02863(10) 0.00634(8) 0.00561(8) 0.00458(8)
N11A 0.0309(7) 0.0555(10) 0.0531(9) 0.0216(7) 0.0075(6) 0.0110(7)
C12A 0.0349(9) 0.0606(12) 0.0520(11) 0.0236(9) 0.0068(8) 0.0156(8)
C13A 0.0427(12) 0.110(2) 0.0896(18) 0.0619(17) 0.0143(12) 0.0293(13)
C14A 0.0565(16) 0.164(3) 0.136(3) 0.101(3) 0.0391(17) 0.0644(19)
C15A 0.0461(13) 0.159(3) 0.128(3) 0.091(3) 0.0354(15) 0.0525(17)
C16A 0.0384(11) 0.102(2) 0.0759(16) 0.0471(15) 0.0180(10) 0.0271(12)
N21A 0.0294(6) 0.0377(7) 0.0381(7) 0.0062(6) 0.0060(5) 0.0044(5)
N22A 0.0326(7) 0.0341(7) 0.0392(7) 0.0019(5) 0.0093(6) 0.0020(5)
C23A 0.0470(10) 0.0349(8) 0.0411(9) 0.0049(7) 0.0137(7) -0.0003(7)
C24A 0.0456(9) 0.0352(8) 0.0422(9) 0.0091(7) 0.0073(7) 0.0032(7)
C25A 0.0344(8) 0.0388(8) 0.0406(9) 0.0075(7) 0.0027(7) 0.0068(7)
C26A 0.0285(7) 0.0376(8) 0.0438(9) -0.0008(7) 0.0067(6) 0.0014(6)
N31A 0.0287(6) 0.0459(8) 0.0311(6) 0.0029(6) 0.0069(5) 0.0091(6)
C32A 0.0329(7) 0.0359(8) 0.0304(7) 0.0009(6) 0.0046(6) 0.0052(6)
C33A 0.0444(9) 0.0459(9) 0.0332(8) 0.0046(7) 0.0007(7) 0.0072(8)
C34A 0.0438(10) 0.0532(11) 0.0439(10) 0.0053(8) -0.0056(8) 0.0156(8)
C35A 0.0345(9) 0.0600(12) 0.0456(10) -0.0029(8) 0.0014(7) 0.0192(8)
C36A 0.0305(8) 0.0579(11) 0.0372(8) 0.0024(8) 0.0074(6) 0.0125(7)
N41A 0.0254(6) 0.0334(6) 0.0328(6) 0.0020(5) 0.0077(5) 0.0033(5)
N42A 0.0273(6) 0.0342(6) 0.0339(6) 0.0021(5) 0.0094(5) 0.0020(5)
C43A 0.0351(8) 0.0445(9) 0.0350(8) 0.0019(7) 0.0131(6) -0.0011(7)
C44A 0.0391(8) 0.0391(8) 0.0316(7) 0.0034(6) 0.0097(6) 0.0001(7)
C45A 0.0313(7) 0.0328(7) 0.0296(7) 0.0011(6) 0.0061(6) 0.0023(6)
C46A 0.0253(7) 0.0367(8) 0.0369(8) -0.0014(6) 0.0067(6) 0.0025(6)
C51A 0.0280(7) 0.0370(8) 0.0360(8) -0.0005(6) 0.0093(6) 0.0013(6)
C52A 0.0296(7) 0.0402(8) 0.0336(7) 0.0010(6) 0.0062(6) 0.0053(6)
C53A 0.0285(7) 0.0418(9) 0.0343(8) -0.0039(6) 0.0015(6) 0.0007(6)
C54A 0.0295(7) 0.0386(8) 0.0337(7) -0.0041(6) 0.0049(6) -0.0013(6)
C55A 0.0239(6) 0.0359(8) 0.0341(7) -0.0012(6) 0.0069(5) 0.0005(6)
C56A 0.0254(7) 0.0382(8) 0.0361(8) -0.0040(6) 0.0077(6) 0.0014(6)
C61A 0.0259(7) 0.0394(8) 0.0490(9) -0.0104(7) 0.0038(7) 0.0020(6)
C62A 0.0266(7) 0.0472(10) 0.0500(10) -0.0127(8) -0.0009(7) 0.0034(7)
C63A 0.0243(7) 0.0419(9) 0.0437(9) -0.0064(7) 0.0021(6) 0.0055(6)
C64A 0.0213(6) 0.0369(8) 0.0362(8) -0.0030(6) 0.0071(6) 0.0017(5)
N11B 0.0337(7) 0.0467(8) 0.0324(7) 0.0038(6) 0.0029(5) -0.0026(6)
C12B 0.0423(9) 0.0390(8) 0.0301(7) 0.0008(6) 0.0089(6) -0.0040(7)
C13B 0.0658(13) 0.0418(9) 0.0394(9) -0.0060(7) 0.0167(9) -0.0122(9)
C14B 0.0716(15) 0.0605(13) 0.0483(11) -0.0096(10) 0.0142(10) -0.0261(11)
C15B 0.0602(13) 0.0852(17) 0.0415(10) -0.0043(11) -0.0015(9) -0.0285(12)
C16B 0.0449(10) 0.0665(13) 0.0391(9) 0.0053(9) -0.0033(8) -0.0098(9)
N21B 0.0288(6) 0.0358(7) 0.0312(6) 0.0012(5) 0.0007(5) 0.0069(5)
N22B 0.0304(7) 0.0432(8) 0.0354(7) -0.0026(6) 0.0001(5) 0.0099(6)
C23B 0.0452(10) 0.0479(10) 0.0389(9) -0.0003(7) 0.0024(7) 0.0222(8)
C24B 0.0518(10) 0.0379(9) 0.0385(9) 0.0016(7) 0.0110(8) 0.0150(8)
C25B 0.0393(8) 0.0347(8) 0.0305(7) 0.0007(6) 0.0078(6) 0.0056(6)
C26B 0.0269(7) 0.0485(10) 0.0389(8) -0.0032(7) 0.0004(6) 0.0047(7)
N31B 0.0468(8) 0.0458(8) 0.0394(8) -0.0136(6) 0.0011(6) -0.0076(7)
C32B 0.0605(12) 0.0469(10) 0.0405(9) -0.0110(8) -0.0035(9) -0.0051(9)
C33B 0.0911(17) 0.0430(11) 0.0509(12) -0.0100(9) -0.0082(11) -0.0076(11)
C34B 0.0915(18) 0.0501(12) 0.0509(12) -0.0143(10) -0.0054(12) -0.0221(12)
C35B 0.0619(13) 0.0634(13) 0.0468(11) -0.0203(10) -0.0005(10) -0.0170(11)
C36B 0.0486(10) 0.0540(11) 0.0424(10) -0.0151(8) 0.0005(8) -0.0086(9)
N41B 0.0468(8) 0.0443(8) 0.0364(7) -0.0104(6) -0.0014(6) 0.0001(7)
N42B 0.0505(9) 0.0514(9) 0.0483(9) -0.0161(7) -0.0087(7) 0.0071(8)
C43B 0.0719(16) 0.0590(14) 0.0899(19) -0.0252(13) -0.0274(14) 0.0251(12)
C44B 0.098(2) 0.0509(13) 0.095(2) -0.0296(13) -0.0346(17) 0.0235(13)
C45B 0.0643(13) 0.0445(10) 0.0530(11) -0.0161(9) -0.0086(10) 0.0045(9)
C46B 0.0435(10) 0.0493(10) 0.0431(9) -0.0118(8) -0.0063(8) 0.0028(8)
C51B 0.0286(7) 0.0424(9) 0.0365(8) -0.0008(7) -0.0029(6) 0.0068(6)
C52B 0.0367(8) 0.0378(8) 0.0371(8) -0.0032(7) -0.0045(7) 0.0034(7)
C53B 0.0410(9) 0.0417(9) 0.0379(8) 0.0021(7) -0.0012(7) -0.0027(7)
C54B 0.0372(9) 0.0469(10) 0.0339(8) -0.0022(7) -0.0009(7) 0.0003(7)
C55B 0.0298(7) 0.0393(8) 0.0369(8) -0.0021(6) -0.0059(6) 0.0039(6)
C56B 0.0285(7) 0.0401(8) 0.0385(8) -0.0005(7) -0.0036(6) 0.0034(6)
C61B 0.0371(9) 0.0530(11) 0.0405(9) -0.0001(8) -0.0009(7) -0.0038(8)
C62B 0.0491(11) 0.0568(12) 0.0487(11) 0.0005(9) -0.0044(9) -0.0160(9)
C63B 0.0519(11) 0.0471(10) 0.0456(10) -0.0049(8) -0.0080(8) -0.0088(9)
C64B 0.0381(9) 0.0434(9) 0.0409(9) -0.0040(7) -0.0050(7) 0.0034(7)
N11C 0.0323(7) 0.0337(7) 0.0485(8) 0.0012(6) 0.0022(6) 0.0075(5)
C12C 0.0349(8) 0.0363(8) 0.0457(9) -0.0014(7) -0.0016(7) 0.0118(7)
C13C 0.0461(10) 0.0458(10) 0.0527(11) -0.0101(8) -0.0051(8) 0.0118(8)
C14C 0.0537(12) 0.0470(11) 0.0722(14) -0.0158(10) -0.0097(11) 0.0053(9)
C15C 0.0485(11) 0.0390(10) 0.0804(15) -0.0017(10) -0.0035(10) -0.0055(8)
C16C 0.0372(9) 0.0372(9) 0.0613(12) 0.0019(8) 0.0027(8) 0.0019(7)
N21C 0.0305(6) 0.0343(7) 0.0384(7) 0.0052(5) 0.0049(5) 0.0071(5)
N22C 0.0340(7) 0.0427(8) 0.0403(7) 0.0067(6) 0.0080(6) 0.0055(6)
C23C 0.0429(10) 0.0580(12) 0.0432(10) 0.0058(8) 0.0142(8) 0.0090(8)
C24C 0.0449(10) 0.0563(11) 0.0412(9) -0.0013(8) 0.0080(8) 0.0122(9)
C25C 0.0334(8) 0.0404(9) 0.0400(8) 0.0027(7) 0.0045(7) 0.0127(7)
C26C 0.0333(8) 0.0427(9) 0.0418(9) 0.0102(7) 0.0055(7) -0.0014(7)
N31C 0.0288(6) 0.0352(7) 0.0387(7) 0.0020(5) 0.0025(5) -0.0029(5)
C32C 0.0271(7) 0.0345(8) 0.0397(8) 0.0001(6) -0.0008(6) -0.0009(6)
C33C 0.0368(8) 0.0362(8) 0.0421(9) -0.0015(7) -0.0003(7) -0.0042(7)
C34C 0.0431(10) 0.0366(9) 0.0504(10) -0.0003(7) -0.0005(8) -0.0088(7)
C35C 0.0391(9) 0.0388(9) 0.0525(10) 0.0051(8) 0.0040(8) -0.0104(7)
C36C 0.0349(8) 0.0374(8) 0.0449(9) 0.0029(7) 0.0046(7) -0.0060(7)
N41C 0.0264(6) 0.0341(6) 0.0359(7) 0.0020(5) 0.0036(5) -0.0049(5)
N42C 0.0308(7) 0.0368(7) 0.0396(7) 0.0032(6) 0.0060(6) -0.0048(5)
C43C 0.0330(8) 0.0482(10) 0.0399(9) -0.0005(7) 0.0077(7) -0.0025(7)
C44C 0.0342(8) 0.0464(9) 0.0374(8) -0.0024(7) 0.0041(7) -0.0032(7)
C45C 0.0284(7) 0.0348(8) 0.0372(8) -0.0001(6) 0.0005(6) -0.0010(6)
C46C 0.0305(8) 0.0376(8) 0.0425(9) 0.0046(7) 0.0018(6) -0.0083(6)
C51C 0.0318(8) 0.0407(8) 0.0356(8) 0.0094(6) 0.0057(6) -0.0023(6)
C52C 0.0370(8) 0.0383(9) 0.0413(9) 0.0039(7) 0.0002(7) -0.0026(7)
C53C 0.0375(9) 0.0419(9) 0.0448(9) 0.0030(7) -0.0081(7) -0.0053(7)
C54C 0.0318(8) 0.0391(8) 0.0428(9) 0.0068(7) -0.0012(7) -0.0024(6)
C55C 0.0289(7) 0.0418(8) 0.0326(7) 0.0072(6) 0.0037(6) -0.0042(6)
C56C 0.0314(7) 0.0416(8) 0.0327(7) 0.0094(6) 0.0051(6) -0.0044(6)
C61C 0.0336(8) 0.0470(9) 0.0401(9) 0.0128(7) -0.0008(7) -0.0037(7)
C62C 0.0393(9) 0.0502(10) 0.0402(9) 0.0092(8) -0.0068(7) -0.0072(8)
C63C 0.0398(9) 0.0439(9) 0.0432(9) 0.0042(7) -0.0027(7) -0.0099(7)
C64C 0.0317(8) 0.0414(9) 0.0368(8) 0.0077(7) 0.0036(6) -0.0065(6)
N11D 0.0337(7) 0.0475(8) 0.0327(7) -0.0122(6) 0.0022(5) -0.0003(6)
C12D 0.0373(8) 0.0439(9) 0.0352(8) -0.0097(7) 0.0040(7) 0.0006(7)
C13D 0.0459(10) 0.0492(10) 0.0400(9) -0.0055(8) 0.0075(8) 0.0007(8)
C14D 0.0452(10) 0.0597(12) 0.0432(10) -0.0124(8) 0.0138(8) -0.0037(9)
C15D 0.0362(9) 0.0655(13) 0.0440(10) -0.0137(9) 0.0093(7) 0.0023(8)
C16D 0.0362(9) 0.0581(11) 0.0355(8) -0.0107(8) 0.0025(7) 0.0040(8)
N21D 0.0292(7) 0.0481(8) 0.0410(8) -0.0131(6) 0.0033(6) -0.0016(6)
N22D 0.0307(7) 0.0677(11) 0.0452(8) -0.0158(8) 0.0010(6) 0.0034(7)
C23D 0.0422(11) 0.0955(19) 0.0505(12) -0.0089(12) -0.0060(9) 0.0196(11)
C24D 0.0500(11) 0.0774(16) 0.0458(11) -0.0007(10) 0.0017(9) 0.0128(11)
C25D 0.0376(9) 0.0473(10) 0.0395(9) -0.0091(7) 0.0029(7) 0.0015(7)
C26D 0.0269(8) 0.0676(13) 0.0549(11) -0.0204(10) 0.0045(7) -0.0039(8)
N31D 0.0319(7) 0.0346(7) 0.0472(8) 0.0003(6) 0.0068(6) 0.0007(5)
C32D 0.0325(8) 0.0330(8) 0.0419(8) -0.0032(6) 0.0071(6) -0.0059(6)
C33D 0.0375(9) 0.0511(10) 0.0462(10) -0.0052(8) 0.0127(7) -0.0084(8)
C34D 0.0403(10) 0.0595(12) 0.0588(12) -0.0117(10) 0.0211(9) -0.0046(9)
C35D 0.0419(10) 0.0528(12) 0.0779(15) -0.0051(11) 0.0229(10) 0.0056(9)
C36D 0.0377(9) 0.0459(10) 0.0628(12) 0.0063(9) 0.0126(8) 0.0070(8)
N41D 0.0269(6) 0.0294(6) 0.0379(7) 0.0016(5) 0.0041(5) -0.0017(5)
N42D 0.0271(6) 0.0300(6) 0.0379(7) 0.0020(5) 0.0025(5) -0.0009(5)
C43D 0.0347(8) 0.0323(8) 0.0387(8) 0.0040(6) -0.0019(6) -0.0032(6)
C44D 0.0381(8) 0.0363(8) 0.0345(8) 0.0021(6) 0.0017(6) -0.0083(7)
C45D 0.0315(7) 0.0320(7) 0.0361(8) -0.0014(6) 0.0050(6) -0.0065(6)
C46D 0.0282(7) 0.0300(7) 0.0442(9) 0.0018(6) 0.0058(6) -0.0015(6)
C51D 0.0256(7) 0.0464(9) 0.0488(10) -0.0081(8) 0.0031(7) 0.0003(7)
C52D 0.0292(8) 0.0533(11) 0.0497(10) -0.0063(8) 0.0093(7) -0.0016(7)
C53D 0.0304(8) 0.0428(9) 0.0584(11) -0.0008(8) 0.0123(8) -0.0025(7)
C54D 0.0291(7) 0.0349(8) 0.0499(10) -0.0011(7) 0.0066(7) -0.0011(6)
C55D 0.0238(7) 0.0340(8) 0.0431(8) 0.0009(6) 0.0017(6) -0.0005(6)
C56D 0.0235(7) 0.0372(8) 0.0463(9) -0.0038(7) -0.0004(6) 0.0004(6)
C61D 0.0299(8) 0.0357(8) 0.0514(10) -0.0069(7) 0.0011(7) -0.0024(6)
C62D 0.0310(8) 0.0343(8) 0.0544(10) -0.0010(7) 0.0008(7) -0.0065(6)
C63D 0.0285(7) 0.0343(8) 0.0449(9) 0.0019(7) 0.0037(6) -0.0004(6)
C64D 0.0277(7) 0.0291(7) 0.0411(8) 0.0015(6) 0.0014(6) 0.0005(6)
N11E 0.0358(7) 0.0454(8) 0.0404(8) -0.0088(6) 0.0068(6) -0.0100(6)
C12E 0.0509(11) 0.0517(11) 0.0546(11) -0.0081(9) 0.0127(9) -0.0177(9)
C13E 0.0508(12) 0.0616(13) 0.0624(13) 0.0024(10) 0.0191(10) -0.0183(10)
C14E 0.0442(10) 0.0686(13) 0.0445(10) 0.0029(9) 0.0176(8) -0.0046(9)
C15E 0.0379(9) 0.0479(10) 0.0402(9) -0.0031(7) 0.0107(7) 0.0016(7)
C16E 0.0332(8) 0.0390(8) 0.0347(8) -0.0040(6) 0.0054(6) 0.0007(6)
N21E 0.0316(6) 0.0331(7) 0.0334(6) -0.0053(5) 0.0050(5) -0.0039(5)
N22E 0.0360(7) 0.0348(7) 0.0349(7) -0.0045(5) 0.0037(5) -0.0069(6)
C23E 0.0452(9) 0.0344(8) 0.0385(8) -0.0068(7) 0.0012(7) -0.0053(7)
C24E 0.0484(10) 0.0360(8) 0.0326(8) -0.0071(6) 0.0040(7) 0.0005(7)
C25E 0.0338(8) 0.0344(8) 0.0312(7) -0.0035(6) 0.0041(6) 0.0009(6)
C26E 0.0307(7) 0.0384(8) 0.0381(8) -0.0019(6) 0.0049(6) -0.0048(6)
N31E 0.0327(7) 0.0598(9) 0.0339(7) 0.0114(6) 0.0080(6) 0.0061(7)
C32E 0.0378(9) 0.0647(12) 0.0350(8) 0.0124(8) 0.0123(7) 0.0135(8)
C33E 0.0534(12) 0.0867(16) 0.0436(11) 0.0072(10) 0.0237(9) 0.0138(11)
C34E 0.0493(13) 0.115(2) 0.0587(14) 0.0120(14) 0.0297(11) -0.0032(13)
C35E 0.0463(12) 0.109(2) 0.0508(12) 0.0092(12) 0.0181(10) -0.0189(12)
C36E 0.0370(9) 0.0855(16) 0.0415(10) 0.0088(10) 0.0097(8) -0.0113(10)
N41E 0.0351(7) 0.0453(8) 0.0318(7) 0.0047(6) 0.0077(5) 0.0083(6)
N42E 0.0458(8) 0.0458(8) 0.0318(7) 0.0007(6) 0.0069(6) 0.0083(7)
C43E 0.0716(14) 0.0518(11) 0.0338(9) -0.0034(8) 0.0090(9) 0.0120(10)
C44E 0.0707(14) 0.0592(12) 0.0351(9) 0.0037(8) 0.0178(9) 0.0182(10)
C45E 0.0466(10) 0.0554(11) 0.0316(8) 0.0086(7) 0.0135(7) 0.0171(8)
C46E 0.0390(9) 0.0434(9) 0.0369(8) -0.0001(7) 0.0046(7) 0.0051(7)
C51E 0.0299(7) 0.0340(8) 0.0368(8) -0.0050(6) 0.0042(6) -0.0024(6)
C52E 0.0313(8) 0.0423(9) 0.0468(9) -0.0005(7) 0.0079(7) -0.0024(7)
C53E 0.0281(8) 0.0482(10) 0.0555(11) 0.0033(8) 0.0079(7) 0.0026(7)
C54E 0.0291(8) 0.0397(9) 0.0463(9) 0.0000(7) 0.0018(7) 0.0030(6)
C55E 0.0291(7) 0.0333(8) 0.0364(8) -0.0050(6) 0.0020(6) 0.0012(6)
C56E 0.0272(7) 0.0322(7) 0.0343(7) -0.0048(6) 0.0026(6) -0.0005(6)
C61E 0.0306(8) 0.0400(9) 0.0398(8) 0.0022(7) 0.0054(6) 0.0064(6)
C62E 0.0340(8) 0.0492(10) 0.0467(10) 0.0064(8) 0.0132(7) 0.0106(7)
C63E 0.0373(8) 0.0431(9) 0.0381(8) 0.0006(7) 0.0118(7) 0.0062(7)
C64E 0.0344(8) 0.0352(8) 0.0333(7) -0.0048(6) 0.0039(6) 0.0037(6)
N11F 0.0305(7) 0.0475(8) 0.0467(8) 0.0108(7) -0.0014(6) -0.0009(6)
C12F 0.0311(8) 0.0482(10) 0.0502(10) 0.0157(8) 0.0039(7) 0.0059(7)
C13F 0.0388(10) 0.0619(13) 0.0788(15) 0.0304(12) -0.0007(10) 0.0047(9)
C14F 0.0404(11) 0.0880(18) 0.0938(19) 0.0422(15) -0.0178(12) 0.0043(11)
C15F 0.0453(12) 0.0881(18) 0.0803(17) 0.0281(14) -0.0235(11) -0.0135(12)
C16F 0.0380(10) 0.0623(13) 0.0618(13) 0.0127(10) -0.0127(9) -0.0068(9)
N21F 0.0295(6) 0.0322(6) 0.0389(7) 0.0047(5) 0.0042(5) 0.0017(5)
N22F 0.0366(7) 0.0291(6) 0.0369(7) 0.0007(5) 0.0083(5) 0.0005(5)
C23F 0.0503(10) 0.0295(7) 0.0431(9) 0.0011(7) 0.0166(8) 0.0023(7)
C24F 0.0474(10) 0.0332(8) 0.0516(10) 0.0105(7) 0.0164(8) 0.0110(7)
C25F 0.0344(8) 0.0369(8) 0.0442(9) 0.0093(7) 0.0093(7) 0.0077(6)
C26F 0.0313(7) 0.0324(7) 0.0362(8) -0.0007(6) 0.0057(6) -0.0029(6)
N31F 0.0283(6) 0.0425(7) 0.0348(7) 0.0087(6) 0.0047(5) 0.0016(5)
C32F 0.0330(8) 0.0418(9) 0.0347(8) 0.0091(7) 0.0082(6) 0.0013(7)
C33F 0.0390(9) 0.0470(10) 0.0432(9) 0.0152(8) 0.0109(7) 0.0076(7)
C34F 0.0367(9) 0.0597(12) 0.0457(10) 0.0235(9) 0.0051(7) 0.0099(8)
C35F 0.0337(9) 0.0657(12) 0.0426(10) 0.0191(9) -0.0022(7) -0.0002(8)
C36F 0.0334(8) 0.0521(10) 0.0370(8) 0.0118(7) -0.0011(7) -0.0006(7)
N41F 0.0282(6) 0.0440(8) 0.0322(6) 0.0065(6) 0.0047(5) -0.0018(5)
N42F 0.0330(7) 0.0474(8) 0.0353(7) 0.0030(6) 0.0046(6) -0.0055(6)
C43F 0.0461(10) 0.0481(10) 0.0472(10) 0.0012(8) 0.0070(8) -0.0087(8)
C44F 0.0463(10) 0.0442(10) 0.0497(10) 0.0060(8) 0.0072(8) -0.0016(8)
C45F 0.0346(8) 0.0443(9) 0.0351(8) 0.0088(7) 0.0080(6) 0.0005(7)
C46F 0.0296(8) 0.0508(10) 0.0347(8) 0.0007(7) 0.0036(6) -0.0043(7)
C51F 0.0290(7) 0.0338(8) 0.0351(8) -0.0043(6) 0.0059(6) -0.0030(6)
C52F 0.0298(7) 0.0412(9) 0.0388(8) -0.0042(7) 0.0058(6) 0.0032(6)
C53F 0.0289(8) 0.0538(10) 0.0420(9) -0.0055(8) 0.0083(7) 0.0042(7)
C54F 0.0288(7) 0.0522(10) 0.0338(8) -0.0031(7) 0.0084(6) 0.0005(7)
C55F 0.0247(7) 0.0385(8) 0.0343(7) -0.0040(6) 0.0040(6) -0.0040(6)
C56F 0.0237(6) 0.0330(7) 0.0356(7) -0.0040(6) 0.0054(6) -0.0036(5)
C61F 0.0269(7) 0.0383(8) 0.0380(8) -0.0021(6) 0.0092(6) -0.0042(6)
C62F 0.0249(7) 0.0428(9) 0.0436(9) -0.0015(7) 0.0087(6) 0.0001(6)
C63F 0.0252(7) 0.0440(9) 0.0402(8) 0.0025(7) 0.0014(6) -0.0023(6)
C64F 0.0269(7) 0.0437(9) 0.0336(8) -0.0025(6) 0.0040(6) -0.0054(6)
C11G 0.0275(8) 0.0352(9) 0.0333(8) 0.0047(7) -0.0011(6) -0.0014(7)
C12G 0.0304(8) 0.0359(9) 0.0333(8) 0.0024(7) 0.0029(7) -0.0012(7)
C13G 0.0361(10) 0.0425(10) 0.0390(10) 0.0043(8) 0.0061(8) -0.0045(8)
C14G 0.0429(11) 0.0395(10) 0.0425(11) 0.0055(8) 0.0026(9) -0.0113(9)
C15G 0.0437(13) 0.0352(11) 0.0415(13) -0.0002(9) -0.0013(10) -0.0013(9)
C16G 0.0310(9) 0.0390(9) 0.0373(9) 0.0017(7) 0.0013(7) 0.0035(7)
C21G 0.0285(8) 0.0401(9) 0.0342(9) 0.0016(7) 0.0014(7) 0.0027(7)
N22G 0.0324(10) 0.0438(11) 0.0441(13) -0.0014(10) 0.0038(9) -0.0047(8)
C31G 0.0304(13) 0.0411(13) 0.0420(12) -0.0003(10) 0.0082(11) -0.0020(10)
N32G 0.0502(11) 0.0461(10) 0.0593(12) -0.0048(9) 0.0152(9) -0.0017(9)
C11H 0.029(4) 0.036(5) 0.023(4) 0.003(4) 0.011(3) -0.004(4)
C12H 0.029(4) 0.037(5) 0.019(4) 0.003(4) 0.014(4) 0.000(4)
C13H 0.033(5) 0.038(5) 0.029(5) 0.003(4) 0.007(4) -0.005(4)
C14H 0.039(6) 0.042(5) 0.036(6) -0.001(5) 0.008(5) -0.011(5)
C15H 0.037(8) 0.035(7) 0.032(7) -0.005(6) 0.001(7) -0.008(5)
C16H 0.035(5) 0.031(5) 0.032(5) 0.004(4) 0.002(4) -0.001(4)
C21H 0.028(5) 0.036(6) 0.022(4) 0.001(4) 0.010(3) 0.006(4)
N22H 0.039(7) 0.065(10) 0.020(6) 0.002(6) 0.013(4) -0.014(6)
C31H 0.040(8) 0.035(5) 0.032(8) -0.003(5) 0.006(6) 0.003(5)
N32H 0.087(11) 0.039(6) 0.039(7) -0.010(5) -0.008(7) 0.020(6)
B10X 0.0423(12) 0.0686(16) 0.0514(13) -0.0012(11) 0.0048(10) -0.0074(11)
F11X 0.1017(15) 0.1259(17) 0.1169(16) 0.0204(13) -0.0099(12) 0.0377(13)
F12X 0.0750(10) 0.1012(13) 0.0810(11) 0.0043(9) 0.0087(8) -0.0411(9)
F13X 0.0647(8) 0.0835(10) 0.0565(7) -0.0162(7) 0.0227(6) -0.0065(7)
F14X 0.0692(8) 0.0669(8) 0.0524(7) -0.0139(6) 0.0198(6) -0.0170(7)
B15X 0.0286(12) 0.0300(13) 0.122(3) 0.0147(15) 0.0231(16) 0.0043(10)
F16X 0.0743(15) 0.0880(17) 0.224(4) -0.077(2) 0.0431(18) -0.0218(13)
F17X 0.0410(11) 0.0622(13) 0.312(4) 0.060(2) 0.0280(17) 0.0234(9)
F18X 0.0683(13) 0.0882(15) 0.1094(17) 0.0345(13) 0.0367(12) -0.0037(11)
F19X 0.0542(10) 0.0456(9) 0.1017(14) 0.0232(9) 0.0382(10) 0.0068(7)
B20X 0.0088(14) 0.114(4) 0.059(3) 0.013(3) -0.0081(15) 0.0033(18)
F21X 0.0578(16) 0.117(3) 0.0578(16) 0.0046(16) 0.0219(13) 0.0107(16)
F22X 0.058(2) 0.193(5) 0.121(3) -0.015(3) 0.017(2) -0.003(2)
F23X 0.0522(19) 0.240(6) 0.091(3) -0.048(3) 0.0145(18) -0.002(2)
F24X 0.099(3) 0.218(5) 0.147(4) 0.026(4) -0.036(3) -0.006(3)
B25X 0.0399(12) 0.0329(10) 0.0341(11) -0.0045(8) 0.0008(9) -0.0064(9)
F26X 0.0655(9) 0.0334(6) 0.0696(9) 0.0064(6) -0.0054(7) -0.0047(6)
F27X 0.0972(14) 0.0605(10) 0.0356(7) -0.0103(7) 0.0129(8) -0.0330(9)
F28X 0.0428(9) 0.0713(12) 0.1254(18) -0.0393(13) -0.0042(11) -0.0020(8)
F29X 0.0708(10) 0.0412(7) 0.0418(7) -0.0008(6) 0.0121(7) -0.0040(7)
B25Y 0.110(10) 0.097(9) 0.050(8) 0.014(9) 0.007(8) -0.023(10)
F26Y 0.135(11) 0.206(18) 0.119(12) 0.027(13) -0.039(12) -0.034(12)
F27Y 0.236(16) 0.094(8) 0.111(10) -0.003(7) -0.015(11) -0.073(8)
F28Y 0.084(7) 0.082(7) 0.048(5) 0.020(5) -0.014(5) -0.003(5)
F29Y 0.122(11) 0.114(10) 0.058(6) 0.040(6) 0.026(7) 0.047(9)
B30X 0.0249(13) 0.0386(14) 0.0616(18) -0.0003(13) -0.0021(12) -0.0020(10)
F31X 0.0355(9) 0.0433(11) 0.097(2) 0.0084(11) 0.0078(10) -0.0082(8)
F32X 0.0438(10) 0.0482(11) 0.153(3) 0.0246(14) 0.0177(14) 0.0115(8)
F33X 0.0375(7) 0.0560(9) 0.0461(8) -0.0030(7) 0.0006(6) -0.0018(6)
F34X 0.0394(8) 0.0878(14) 0.0522(9) -0.0190(9) 0.0058(6) -0.0056(8)
B30Y 0.051(8) 0.064(8) 0.090(9) -0.058(7) -0.046(6) 0.038(6)
F31Y 0.116(11) 0.081(9) 0.094(10) -0.010(7) -0.026(8) -0.024(8)
F32Y 0.130(10) 0.065(7) 0.117(10) -0.060(7) -0.047(8) 0.049(7)
F33Y 0.078(8) 0.110(11) 0.210(15) -0.003(13) 0.014(10) 0.032(7)
F34Y 0.138(11) 0.124(10) 0.099(7) -0.038(7) -0.048(7) 0.091(9)
B35X 0.0375(12) 0.0482(19) 0.0576(7) -0.0025(11) 0.0118(7) 0.0093(11)
F36X 0.0569(10) 0.0789(12) 0.0554(10) -0.0018(9) 0.0183(8) -0.0044(9)
F37X 0.0549(9) 0.0426(8) 0.0431(7) -0.0047(6) 0.0089(6) 0.0066(6)
F38X 0.0472(9) 0.0548(10) 0.0786(12) -0.0072(8) -0.0187(8) 0.0027(7)
F39X 0.0593(10) 0.0428(8) 0.0705(11) -0.0173(8) 0.0040(8) 0.0087(7)
Cl3X 0.0375(12) 0.0482(19) 0.0576(7) -0.0025(11) 0.0118(7) 0.0093(11)
B40X 0.070(4) 0.067(4) 0.141(6) 0.014(4) -0.048(4) -0.025(3)
F41X 0.068(3) 0.073(2) 0.118(3) 0.022(2) -0.059(2) -0.0160(18)
F42X 0.077(2) 0.059(2) 0.131(4) 0.002(2) -0.048(3) -0.0003(18)
F43X 0.115(3) 0.081(3) 0.130(4) 0.037(2) -0.078(3) -0.055(2)
F44X 0.093(3) 0.127(3) 0.111(3) 0.005(3) -0.030(2) -0.043(3)
B40Y 0.075(6) 0.086(7) 0.089(6) 0.039(6) -0.049(5) -0.055(5)
F41Y 0.049(4) 0.148(8) 0.176(10) 0.122(7) -0.064(5) -0.050(4)
F42Y 0.089(5) 0.149(8) 0.168(8) 0.104(7) -0.011(5) -0.010(5)
F43Y 0.108(6) 0.061(4) 0.087(5) 0.031(4) -0.071(5) -0.020(4)
F44Y 0.087(5) 0.075(4) 0.099(6) 0.004(4) -0.044(4) -0.034(4)
B95X 0.075(4) 0.054(3) 0.080(4) 0.001(2) 0.051(3) -0.005(2)
F96X 0.0607(17) 0.102(2) 0.092(2) -0.0474(19) 0.0395(16) -0.0251(16)
F97X 0.1786(19) 0.0509(8) 0.0633(9) 0.0027(7) 0.0365(11) 0.0182(10)
F98X 0.167(3) 0.0436(11) 0.148(3) 0.000 0.085(2) 0.000

_geom_special_details            
;
 All esds (except the esd in the dihedral angle between two l.s. planes)
 are estimated using the full covariance matrix.  The cell esds are taken
 into account individually in the estimation of esds in distances, angles
 and torsion angles; correlations between esds in cell parameters are only
 used when they are defined by crystal symmetry.  An approximate (isotropic)
 treatment of cell esds is used for estimating esds involving l.s. planes.
;
loop_
_geom_bond_atom_site_label_1
_geom_bond_atom_site_label_2
_geom_bond_distance
_geom_bond_site_symmetry_2
_geom_bond_publ_flag
Co1 N11A 2.1872(15) . ?
Co1 N21A 2.1512(14) . ?
Co1 N11B 2.1141(16) . ?
Co1 N21B 2.1868(13) . ?
Co1 N11C 2.1364(15) . ?
Co1 N21C 2.1662(14) . ?
Co2 N31B 2.1804(15) . ?
Co2 N41B 2.1526(16) . ?
Co2 N11D 2.1453(15) . ?
Co2 N21D 2.1371(16) . ?
Co2 N11E 2.1394(15) . ?
Co2 N21E 2.1890(13) . ?
Co3 N31C 2.1556(14) 7_556 ?
Co3 N41C 2.1764(14) 7_556 ?
Co3 N31D 2.1813(15) . ?
Co3 N41D 2.1597(13) . ?
Co3 N11F 2.1573(15) . ?
Co3 N21F 2.1428(14) . ?
Co4 N31A 2.1300(14) . ?
Co4 N41A 2.1987(13) . ?
Co4 N31E 2.1965(14) 7_556 ?
Co4 N41E 2.1542(15) 7_556 ?
Co4 N31F 2.1443(14) . ?
Co4 N41F 2.1578(15) . ?
N11A C12A 1.352(2) . ?
N11A C16A 1.340(3) . ?
C12A C13A 1.395(3) . ?
C12A C25A 1.454(3) . ?
C13A H13A 0.9500 . ?
C13A C14A 1.382(3) . ?
C14A H14A 0.9500 . ?
C14A C15A 1.384(4) . ?
C15A H15A 0.9500 . ?
C15A C16A 1.372(3) . ?
C16A H16A 0.9500 . ?
N21A N22A 1.3555(19) . ?
N21A C25A 1.346(2) . ?
N22A C23A 1.351(2) . ?
N22A C26A 1.444(2) . ?
C23A H23A 0.9500 . ?
C23A C24A 1.364(3) . ?
C24A H24A 0.9500 . ?
C24A C25A 1.401(2) . ?
C26A H26A 0.9900 . ?
C26A H26B 0.9900 . ?
C26A C51A 1.520(2) . ?
N31A C32A 1.356(2) . ?
N31A C36A 1.349(2) . ?
C32A C33A 1.387(2) . ?
C32A C45A 1.465(2) . ?
C33A H33A 0.9500 . ?
C33A C34A 1.384(3) . ?
C34A H34A 0.9500 . ?
C34A C35A 1.388(3) . ?
C35A H35A 0.9500 . ?
C35A C36A 1.381(3) . ?
C36A H36A 0.9500 . ?
N41A N42A 1.3569(17) . ?
N41A C45A 1.342(2) . ?
N42A C43A 1.355(2) . ?
N42A C46A 1.460(2) . ?
C43A H43A 0.9500 . ?
C43A C44A 1.373(2) . ?
C44A H44A 0.9500 . ?
C44A C45A 1.398(2) . ?
C46A H46A 0.9900 . ?
C46A H46B 0.9900 . ?
C46A C64A 1.523(2) . ?
C51A C52A 1.368(2) . ?
C51A C56A 1.438(2) . ?
C52A H52A 0.9500 . ?
C52A C53A 1.415(2) . ?
C53A H53A 0.9500 . ?
C53A C54A 1.366(2) . ?
C54A H54A 0.9500 . ?
C54A C55A 1.425(2) . ?
C55A C56A 1.419(2) . ?
C55A C64A 1.428(2) . ?
C56A C61A 1.421(2) . ?
C61A H61A 0.9500 . ?
C61A C62A 1.365(2) . ?
C62A H62A 0.9500 . ?
C62A C63A 1.412(2) . ?
C63A H63A 0.9500 . ?
C63A C64A 1.373(2) . ?
N11B C12B 1.351(2) . ?
N11B C16B 1.339(2) . ?
C12B C13B 1.392(3) . ?
C12B C25B 1.468(2) . ?
C13B H13B 0.9500 . ?
C13B C14B 1.385(3) . ?
C14B H14B 0.9500 . ?
C14B C15B 1.372(4) . ?
C15B H15B 0.9500 . ?
C15B C16B 1.386(3) . ?
C16B H16B 0.9500 . ?
N21B N22B 1.3584(18) . ?
N21B C25B 1.351(2) . ?
N22B C23B 1.356(2) . ?
N22B C26B 1.456(2) . ?
C23B H23B 0.9500 . ?
C23B C24B 1.367(3) . ?
C24B H24B 0.9500 . ?
C24B C25B 1.397(2) . ?
C26B H26C 0.9900 . ?
C26B H26D 0.9900 . ?
C26B C51B 1.527(2) . ?
N31B C32B 1.340(3) . ?
N31B C36B 1.346(2) . ?
C32B C33B 1.398(3) . ?
C32B C45B 1.456(3) . ?
C33B H33B 0.9500 . ?
C33B C34B 1.376(3) . ?
C34B H34B 0.9500 . ?
C34B C35B 1.375(4) . ?
C35B H35B 0.9500 . ?
C35B C36B 1.384(3) . ?
C36B H36B 0.9500 . ?
N41B N42B 1.358(2) . ?
N41B C45B 1.346(2) . ?
N42B C43B 1.344(3) . ?
N42B C46B 1.452(2) . ?
C43B H43B 0.9500 . ?
C43B C44B 1.376(4) . ?
C44B H44B 0.9500 . ?
C44B C45B 1.382(3) . ?
C46B H46C 0.9900 . ?
C46B H46D 0.9900 . ?
C46B C64B 1.514(3) . ?
C51B C52B 1.374(3) . ?
C51B C56B 1.426(2) . ?
C52B H52B 0.9500 . ?
C52B C53B 1.408(3) . ?
C53B H53B 0.9500 . ?
C53B C54B 1.367(3) . ?
C54B H54B 0.9500 . ?
C54B C55B 1.416(2) . ?
C55B C56B 1.425(2) . ?
C55B C64B 1.426(2) . ?
C56B C61B 1.419(3) . ?
C61B H61B 0.9500 . ?
C61B C62B 1.369(3) . ?
C62B H62B 0.9500 . ?
C62B C63B 1.399(3) . ?
C63B H63B 0.9500 . ?
C63B C64B 1.379(3) . ?
N11C C12C 1.354(2) . ?
N11C C16C 1.347(2) . ?
C12C C13C 1.392(3) . ?
C12C C25C 1.458(3) . ?
C13C H13C 0.9500 . ?
C13C C14C 1.370(3) . ?
C14C H14C 0.9500 . ?
C14C C15C 1.374(3) . ?
C15C H15C 0.9500 . ?
C15C C16C 1.377(3) . ?
C16C H16C 0.9500 . ?
N21C N22C 1.357(2) . ?
N21C C25C 1.347(2) . ?
N22C C23C 1.343(2) . ?
N22C C26C 1.452(2) . ?
C23C H23C 0.9500 . ?
C23C C24C 1.367(3) . ?
C24C H24C 0.9500 . ?
C24C C25C 1.402(3) . ?
C26C H26E 0.9900 . ?
C26C H26F 0.9900 . ?
C26C C51C 1.515(2) . ?
N31C C32C 1.348(2) . ?
N31C C36C 1.340(2) . ?
C32C C33C 1.390(2) . ?
C32C C45C 1.457(2) . ?
C33C H33C 0.9500 . ?
C33C C34C 1.384(2) . ?
C34C H34C 0.9500 . ?
C34C C35C 1.385(3) . ?
C35C H35C 0.9500 . ?
C35C C36C 1.391(3) . ?
C36C H36C 0.9500 . ?
N41C N42C 1.3589(18) . ?
N41C C45C 1.347(2) . ?
N42C C43C 1.347(2) . ?
N42C C46C 1.454(2) . ?
C43C H43C 0.9500 . ?
C43C C44C 1.379(2) . ?
C44C H44C 0.9500 . ?
C44C C45C 1.405(2) . ?
C46C H46E 0.9900 . ?
C46C H46F 0.9900 . ?
C46C C64C 1.516(2) . ?
C51C C52C 1.366(2) . ?
C51C C56C 1.429(2) . ?
C52C H52C 0.9500 . ?
C52C C53C 1.413(3) . ?
C53C H53C 0.9500 . ?
C53C C54C 1.360(3) . ?
C54C H54C 0.9500 . ?
C54C C55C 1.428(2) . ?
C55C C56C 1.423(2) . ?
C55C C64C 1.428(2) . ?
C56C C61C 1.425(2) . ?
C61C H61C 0.9500 . ?
C61C C62C 1.371(3) . ?
C62C H62C 0.9500 . ?
C62C C63C 1.412(3) . ?
C63C H63C 0.9500 . ?
C63C C64C 1.377(2) . ?
N11D C12D 1.352(2) . ?
N11D C16D 1.343(2) . ?
C12D C13D 1.390(3) . ?
C12D C25D 1.470(2) . ?
C13D H13D 0.9500 . ?
C13D C14D 1.393(3) . ?
C14D H14D 0.9500 . ?
C14D C15D 1.367(3) . ?
C15D H15D 0.9500 . ?
C15D C16D 1.384(3) . ?
C16D H16D 0.9500 . ?
N21D N22D 1.364(2) . ?
N21D C25D 1.338(2) . ?
N22D C23D 1.348(3) . ?
N22D C26D 1.453(3) . ?
C23D H23D 0.9500 . ?
C23D C24D 1.367(3) . ?
C24D H24D 0.9500 . ?
C24D C25D 1.402(3) . ?
C26D H26G 0.9900 . ?
C26D H26H 0.9900 . ?
C26D C51D 1.521(3) . ?
N31D C32D 1.356(2) . ?
N31D C36D 1.350(2) . ?
C32D C33D 1.390(2) . ?
C32D C45D 1.458(2) . ?
C33D H33D 0.9500 . ?
C33D C34D 1.402(3) . ?
C34D H34D 0.9500 . ?
C34D C35D 1.383(3) . ?
C35D H35D 0.9500 . ?
C35D C36D 1.381(3) . ?
C36D H36D 0.9500 . ?
N41D N42D 1.3496(18) . ?
N41D C45D 1.346(2) . ?
N42D C43D 1.349(2) . ?
N42D C46D 1.451(2) . ?
C43D H43D 0.9500 . ?
C43D C44D 1.379(2) . ?
C44D H44D 0.9500 . ?
C44D C45D 1.403(2) . ?
C46D H46G 0.9900 . ?
C46D H46H 0.9900 . ?
C46D C64D 1.516(2) . ?
C51D C52D 1.371(3) . ?
C51D C56D 1.418(3) . ?
C52D H52D 0.9500 . ?
C52D C53D 1.413(3) . ?
C53D H53D 0.9500 . ?
C53D C54D 1.367(3) . ?
C54D H54D 0.9500 . ?
C54D C55D 1.423(2) . ?
C55D C56D 1.433(2) . ?
C55D C64D 1.420(2) . ?
C56D C61D 1.431(2) . ?
C61D H61D 0.9500 . ?
C61D C62D 1.360(3) . ?
C62D H62D 0.9500 . ?
C62D C63D 1.417(2) . ?
C63D H63D 0.9500 . ?
C63D C64D 1.375(2) . ?
N11E C12E 1.337(2) . ?
N11E C16E 1.350(2) . ?
C12E H12E 0.9500 . ?
C12E C13E 1.385(3) . ?
C13E H13E 0.9500 . ?
C13E C14E 1.377(3) . ?
C14E H14E 0.9500 . ?
C14E C15E 1.379(3) . ?
C15E H15E 0.9500 . ?
C15E C16E 1.392(2) . ?
C16E C25E 1.459(2) . ?
N21E N22E 1.3573(19) . ?
N21E C25E 1.347(2) . ?
N22E C23E 1.355(2) . ?
N22E C26E 1.455(2) . ?
C23E H23E 0.9500 . ?
C23E C24E 1.371(3) . ?
C24E H24E 0.9500 . ?
C24E C25E 1.397(2) . ?
C26E H26I 0.9900 . ?
C26E H26J 0.9900 . ?
C26E C51E 1.513(2) . ?
N31E C32E 1.346(3) . ?
N31E C36E 1.346(3) . ?
C32E C33E 1.403(3) . ?
C32E C45E 1.457(3) . ?
C33E H33E 0.9500 . ?
C33E C34E 1.386(4) . ?
C34E H34E 0.9500 . ?
C34E C35E 1.360(4) . ?
C35E H35E 0.9500 . ?
C35E C36E 1.381(3) . ?
C36E H36E 0.9500 . ?
N41E N42E 1.347(2) . ?
N41E C45E 1.345(2) . ?
N42E C43E 1.356(2) . ?
N42E C46E 1.454(2) . ?
C43E H43E 0.9500 . ?
C43E C44E 1.370(3) . ?
C44E H44E 0.9500 . ?
C44E C45E 1.398(3) . ?
C46E H46I 0.9900 . ?
C46E H46J 0.9900 . ?
C46E C64E 1.515(2) . ?
C51E C52E 1.366(2) . ?
C51E C56E 1.427(2) . ?
C52E H52E 0.9500 . ?
C52E C53E 1.418(3) . ?
C53E H53E 0.9500 . ?
C53E C54E 1.361(3) . ?
C54E H54E 0.9500 . ?
C54E C55E 1.426(2) . ?
C55E C56E 1.426(2) . ?
C55E C64E 1.428(2) . ?
C56E C61E 1.422(2) . ?
C61E H61E 0.9500 . ?
C61E C62E 1.367(2) . ?
C62E H62E 0.9500 . ?
C62E C63E 1.410(3) . ?
C63E H63E 0.9500 . ?
C63E C64E 1.367(2) . ?
N11F C12F 1.353(2) . ?
N11F C16F 1.333(3) . ?
C12F C13F 1.396(3) . ?
C12F C25F 1.455(3) . ?
C13F H13F 0.9500 . ?
C13F C14F 1.371(4) . ?
C14F H14F 0.9500 . ?
C14F C15F 1.382(4) . ?
C15F H15F 0.9500 . ?
C15F C16F 1.385(3) . ?
C16F H16F 0.9500 . ?
N21F N22F 1.358(2) . ?
N21F C25F 1.348(2) . ?
N22F C23F 1.348(2) . ?
N22F C26F 1.454(2) . ?
C23F H23F 0.9500 . ?
C23F C24F 1.374(3) . ?
C24F H24F 0.9500 . ?
C24F C25F 1.402(3) . ?
C26F H26K 0.9900 . ?
C26F H26L 0.9900 . ?
C26F C51F 1.518(2) . ?
N31F C32F 1.351(2) . ?
N31F C36F 1.345(2) . ?
C32F C33F 1.389(2) . ?
C32F C45F 1.457(2) . ?
C33F H33F 0.9500 . ?
C33F C34F 1.375(3) . ?
C34F H34F 0.9500 . ?
C34F C35F 1.372(3) . ?
C35F H35F 0.9500 . ?
C35F C36F 1.390(3) . ?
C36F H36F 0.9500 . ?
N41F N42F 1.353(2) . ?
N41F C45F 1.350(2) . ?
N42F C43F 1.342(3) . ?
N42F C46F 1.451(2) . ?
C43F H43F 0.9500 . ?
C43F C44F 1.389(3) . ?
C44F H44F 0.9500 . ?
C44F C45F 1.393(3) . ?
C46F H46K 0.9900 . ?
C46F H46L 0.9900 . ?
C46F C64F 1.518(2) . ?
C51F C52F 1.378(2) . ?
C51F C56F 1.422(2) . ?
C52F H52F 0.9500 . ?
C52F C53F 1.402(2) . ?
C53F H53F 0.9500 . ?
C53F C54F 1.364(3) . ?
C54F H54F 0.9500 . ?
C54F C55F 1.418(2) . ?
C55F C56F 1.428(2) . ?
C55F C64F 1.431(2) . ?
C56F C61F 1.423(2) . ?
C61F H61F 0.9500 . ?
C61F C62F 1.368(2) . ?
C62F H62F 0.9500 . ?
C62F C63F 1.415(2) . ?
C63F H63F 0.9500 . ?
C63F C64F 1.366(2) . ?
C11G C12G 1.402(3) . ?
C11G C16G 1.383(3) . ?
C11G C21G 1.448(3) . ?
C12G C13G 1.399(3) . ?
C12G C31G 1.437(4) . ?
C13G H13G 0.9500 . ?
C13G C14G 1.385(3) . ?
C14G H14G 0.9500 . ?
C14G C15G 1.391(3) . ?
C15G H15G 0.9500 . ?
C15G C16G 1.385(3) . ?
C16G H16G 0.9500 . ?
C21G N22G 1.146(3) . ?
C31G N32G 1.143(3) . ?
C11H C12H 1.407(13) . ?
C11H C16H 1.362(13) . ?
C11H C21H 1.434(12) . ?
C12H C13H 1.393(13) . ?
C12H C31H 1.442(13) . ?
C13H H13H 0.9500 . ?
C13H C14H 1.382(14) . ?
C14H H14H 0.9500 . ?
C14H C15H 1.380(15) . ?
C15H H15H 0.9500 . ?
C15H C16H 1.398(16) . ?
C16H H16H 0.9500 . ?
C21H N22H 1.114(14) . ?
C31H N32H 1.168(14) . ?
B10X F11X 1.355(3) . ?
B10X F12X 1.398(3) . ?
B10X F13X 1.408(3) . ?
B10X F14X 1.374(3) . ?
B15X F16X 1.318(4) . ?
B15X F17X 1.373(3) . ?
B15X F18X 1.418(4) . ?
B15X F19X 1.346(3) . ?
B20X F21X 1.437(6) . ?
B20X F22X 1.249(6) . ?
B20X F23X 1.260(5) . ?
B20X F24X 1.358(7) . ?
B25X F26X 1.376(3) . ?
B25X F27X 1.379(3) . ?
B25X F28X 1.392(3) . ?
B25X F29X 1.398(3) . ?
B25Y F26Y 1.354(14) . ?
B25Y F27Y 1.399(14) . ?
B25Y F28Y 1.358(13) . ?
B25Y F29Y 1.379(13) . ?
B30X F31X 1.385(3) . ?
B30X F32X 1.370(4) . ?
B30X F33X 1.400(4) . ?
B30X F34X 1.387(4) . ?
B30Y F31Y 1.354(13) . ?
B30Y F32Y 1.374(12) . ?
B30Y F33Y 1.396(13) . ?
B30Y F34Y 1.347(13) . ?
B35X F36X 1.392(13) . ?
B35X F37X 1.385(13) . ?
B35X F38X 1.362(12) . ?
B35X F39X 1.405(12) . ?
B40X F41X 1.386(7) . ?
B40X F42X 1.400(8) . ?
B40X F43X 1.375(7) . ?
B40X F44X 1.431(9) . ?
B40Y F41Y 1.325(11) . ?
B40Y F42Y 1.361(12) . ?
B40Y F43Y 1.406(11) . ?
B40Y F44Y 1.345(10) . ?
B95X F96X 1.399(7) . ?
B95X F97X 1.265(5) . ?
B95X F98X 1.396(6) . ?

loop_
_geom_angle_atom_site_label_1
_geom_angle_atom_site_label_2
_geom_angle_atom_site_label_3
_geom_angle
_geom_angle_site_symmetry_1
_geom_angle_site_symmetry_3
_geom_angle_publ_flag
N21A Co1 N11A 76.47(5) . . ?
N21A Co1 N21B 102.10(5) . . ?
N21A Co1 N21C 160.54(5) . . ?
N11B Co1 N11A 95.80(6) . . ?
N11B Co1 N21A 94.04(6) . . ?
N11B Co1 N21B 77.26(5) . . ?
N11B Co1 N11C 173.36(6) . . ?
N11B Co1 N21C 98.62(6) . . ?
N21B Co1 N11A 172.86(6) . . ?
N11C Co1 N11A 89.56(6) . . ?
N11C Co1 N21A 91.02(6) . . ?
N11C Co1 N21B 97.48(5) . . ?
N11C Co1 N21C 77.64(6) . . ?
N21C Co1 N11A 87.54(5) . . ?
N21C Co1 N21B 95.10(5) . . ?
N31B Co2 N21E 170.74(6) . . ?
N41B Co2 N31B 76.02(6) . . ?
N41B Co2 N21E 101.77(6) . . ?
N11D Co2 N31B 94.24(6) . . ?
N11D Co2 N41B 90.23(6) . . ?
N11D Co2 N21E 94.76(5) . . ?
N21D Co2 N31B 88.55(6) . . ?
N21D Co2 N41B 159.30(6) . . ?
N21D Co2 N11D 77.06(6) . . ?
N21D Co2 N11E 103.00(6) . . ?
N21D Co2 N21E 95.57(5) . . ?
N11E Co2 N31B 93.32(6) . . ?
N11E Co2 N41B 91.75(6) . . ?
N11E Co2 N11D 172.43(6) . . ?
N11E Co2 N21E 77.69(5) . . ?
N31C Co3 N41C 76.45(5) 7_556 7_556 ?
N31C Co3 N31D 95.85(5) 7_556 . ?
N31C Co3 N41D 89.64(5) 7_556 . ?
N31C Co3 N11F 92.10(6) 7_556 . ?
N41C Co3 N31D 172.24(5) 7_556 . ?
N41D Co3 N41C 102.99(5) . 7_556 ?
N41D Co3 N31D 75.77(5) . . ?
N11F Co3 N41C 89.41(6) . 7_556 ?
N11F Co3 N31D 91.77(6) . . ?
N11F Co3 N41D 167.53(6) . . ?
N21F Co3 N31C 168.36(5) . 7_556 ?
N21F Co3 N41C 98.95(5) . 7_556 ?
N21F Co3 N31D 88.78(5) . . ?
N21F Co3 N41D 101.87(5) . . ?
N21F Co3 N11F 77.05(6) . . ?
N31A Co4 N41A 77.20(5) . . ?
N31A Co4 N31E 94.33(5) . 7_556 ?
N31A Co4 N41E 90.74(6) . 7_556 ?
N31A Co4 N31F 172.29(5) . . ?
N31A Co4 N41F 100.53(5) . . ?
N31E Co4 N41A 171.11(5) 7_556 . ?
N41E Co4 N41A 101.11(5) 7_556 . ?
N41E Co4 N31E 76.02(6) 7_556 7_556 ?
N41E Co4 N41F 160.81(5) 7_556 . ?
N31F Co4 N41A 95.94(5) . . ?
N31F Co4 N31E 92.68(5) . 7_556 ?
N31F Co4 N41E 94.07(6) . 7_556 ?
N31F Co4 N41F 76.55(5) . . ?
N41F Co4 N41A 96.54(5) . . ?
N41F Co4 N31E 87.59(6) . 7_556 ?
C12A N11A Co1 114.52(12) . . ?
C16A N11A Co1 127.43(13) . . ?
C16A N11A C12A 117.90(16) . . ?
N11A C12A C13A 122.36(18) . . ?
N11A C12A C25A 115.77(15) . . ?
C13A C12A C25A 121.75(18) . . ?
C12A C13A H13A 120.9 . . ?
C14A C13A C12A 118.1(2) . . ?
C14A C13A H13A 120.9 . . ?
C13A C14A H14A 120.1 . . ?
C13A C14A C15A 119.8(2) . . ?
C15A C14A H14A 120.1 . . ?
C14A C15A H15A 120.8 . . ?
C16A C15A C14A 118.5(2) . . ?
C16A C15A H15A 120.8 . . ?
N11A C16A C15A 123.3(2) . . ?
N11A C16A H16A 118.3 . . ?
C15A C16A H16A 118.3 . . ?
N22A N21A Co1 139.62(11) . . ?
C25A N21A Co1 114.32(11) . . ?
C25A N21A N22A 104.98(13) . . ?
N21A N22A C26A 120.67(14) . . ?
C23A N22A N21A 111.04(14) . . ?
C23A N22A C26A 128.29(15) . . ?
N22A C23A H23A 125.9 . . ?
N22A C23A C24A 108.26(15) . . ?
C24A C23A H23A 125.9 . . ?
C23A C24A H24A 127.7 . . ?
C23A C24A C25A 104.67(15) . . ?
C25A C24A H24A 127.7 . . ?
N21A C25A C12A 118.50(15) . . ?
N21A C25A C24A 111.05(15) . . ?
C24A C25A C12A 130.36(16) . . ?
N22A C26A H26A 108.7 . . ?
N22A C26A H26B 108.7 . . ?
N22A C26A C51A 114.03(14) . . ?
H26A C26A H26B 107.6 . . ?
C51A C26A H26A 108.7 . . ?
C51A C26A H26B 108.7 . . ?
C32A N31A Co4 115.80(10) . . ?
C36A N31A Co4 126.46(12) . . ?
C36A N31A C32A 117.73(14) . . ?
N31A C32A C33A 122.57(15) . . ?
N31A C32A C45A 115.64(14) . . ?
C33A C32A C45A 121.77(15) . . ?
C32A C33A H33A 120.6 . . ?
C34A C33A C32A 118.76(17) . . ?
C34A C33A H33A 120.6 . . ?
C33A C34A H34A 120.4 . . ?
C33A C34A C35A 119.16(17) . . ?
C35A C34A H34A 120.4 . . ?
C34A C35A H35A 120.5 . . ?
C36A C35A C34A 118.91(17) . . ?
C36A C35A H35A 120.5 . . ?
N31A C36A C35A 122.81(17) . . ?
N31A C36A H36A 118.6 . . ?
C35A C36A H36A 118.6 . . ?
N42A N41A Co4 142.81(10) . . ?
C45A N41A Co4 112.25(10) . . ?
C45A N41A N42A 104.93(12) . . ?
N41A N42A C46A 123.32(13) . . ?
C43A N42A N41A 111.08(13) . . ?
C43A N42A C46A 125.07(13) . . ?
N42A C43A H43A 126.0 . . ?
N42A C43A C44A 107.94(14) . . ?
C44A C43A H43A 126.0 . . ?
C43A C44A H44A 127.8 . . ?
C43A C44A C45A 104.46(14) . . ?
C45A C44A H44A 127.8 . . ?
N41A C45A C32A 118.91(13) . . ?
N41A C45A C44A 111.59(14) . . ?
C44A C45A C32A 129.44(15) . . ?
N42A C46A H46A 109.1 . . ?
N42A C46A H46B 109.1 . . ?
N42A C46A C64A 112.31(13) . . ?
H46A C46A H46B 107.9 . . ?
C64A C46A H46A 109.1 . . ?
C64A C46A H46B 109.1 . . ?
C52A C51A C26A 122.77(15) . . ?
C52A C51A C56A 119.84(15) . . ?
C56A C51A C26A 117.38(14) . . ?
C51A C52A H52A 119.7 . . ?
C51A C52A C53A 120.59(15) . . ?
C53A C52A H52A 119.7 . . ?
C52A C53A H53A 119.6 . . ?
C54A C53A C52A 120.84(15) . . ?
C54A C53A H53A 119.6 . . ?
C53A C54A H54A 119.7 . . ?
C53A C54A C55A 120.55(15) . . ?
C55A C54A H54A 119.7 . . ?
C54A C55A C64A 122.31(15) . . ?
C56A C55A C54A 118.78(14) . . ?
C56A C55A C64A 118.90(14) . . ?
C55A C56A C51A 119.37(14) . . ?
C55A C56A C61A 119.25(15) . . ?
C61A C56A C51A 121.37(15) . . ?
C56A C61A H61A 119.7 . . ?
C62A C61A C56A 120.65(16) . . ?
C62A C61A H61A 119.7 . . ?
C61A C62A H62A 119.9 . . ?
C61A C62A C63A 120.22(16) . . ?
C63A C62A H62A 119.9 . . ?
C62A C63A H63A 119.5 . . ?
C64A C63A C62A 120.92(16) . . ?
C64A C63A H63A 119.5 . . ?
C55A C64A C46A 118.96(14) . . ?
C63A C64A C46A 121.09(14) . . ?
C63A C64A C55A 119.95(15) . . ?
C12B N11B Co1 116.00(11) . . ?
C16B N11B Co1 125.51(14) . . ?
C16B N11B C12B 118.38(17) . . ?
N11B C12B C13B 122.52(17) . . ?
N11B C12B C25B 115.56(15) . . ?
C13B C12B C25B 121.90(17) . . ?
C12B C13B H13B 121.0 . . ?
C14B C13B C12B 118.0(2) . . ?
C14B C13B H13B 121.0 . . ?
C13B C14B H14B 120.2 . . ?
C15B C14B C13B 119.7(2) . . ?
C15B C14B H14B 120.2 . . ?
C14B C15B H15B 120.3 . . ?
C14B C15B C16B 119.3(2) . . ?
C16B C15B H15B 120.3 . . ?
N11B C16B C15B 122.1(2) . . ?
N11B C16B H16B 119.0 . . ?
C15B C16B H16B 119.0 . . ?
N22B N21B Co1 142.67(11) . . ?
C25B N21B Co1 112.28(10) . . ?
C25B N21B N22B 104.95(13) . . ?
N21B N22B C26B 122.61(13) . . ?
C23B N22B N21B 111.05(15) . . ?
C23B N22B C26B 125.87(15) . . ?
N22B C23B H23B 126.0 . . ?
N22B C23B C24B 107.94(15) . . ?
C24B C23B H23B 126.0 . . ?
C23B C24B H24B 127.5 . . ?
C23B C24B C25B 105.04(16) . . ?
C25B C24B H24B 127.5 . . ?
N21B C25B C12B 118.04(14) . . ?
N21B C25B C24B 111.02(15) . . ?
C24B C25B C12B 130.84(16) . . ?
N22B C26B H26C 109.2 . . ?
N22B C26B H26D 109.2 . . ?
N22B C26B C51B 111.92(15) . . ?
H26C C26B H26D 107.9 . . ?
C51B C26B H26C 109.2 . . ?
C51B C26B H26D 109.2 . . ?
C32B N31B Co2 115.14(12) . . ?
C32B N31B C36B 118.25(17) . . ?
C36B N31B Co2 126.46(14) . . ?
N31B C32B C33B 122.2(2) . . ?
N31B C32B C45B 115.83(17) . . ?
C33B C32B C45B 122.0(2) . . ?
C32B C33B H33B 120.7 . . ?
C34B C33B C32B 118.6(2) . . ?
C34B C33B H33B 120.7 . . ?
C33B C34B H34B 120.2 . . ?
C35B C34B C33B 119.6(2) . . ?
C35B C34B H34B 120.2 . . ?
C34B C35B H35B 120.6 . . ?
C34B C35B C36B 118.8(2) . . ?
C36B C35B H35B 120.6 . . ?
N31B C36B C35B 122.6(2) . . ?
N31B C36B H36B 118.7 . . ?
C35B C36B H36B 118.7 . . ?
N42B N41B Co2 138.09(13) . . ?
C45B N41B Co2 114.67(13) . . ?
C45B N41B N42B 105.76(16) . . ?
N41B N42B C46B 120.22(16) . . ?
C43B N42B N41B 110.95(17) . . ?
C43B N42B C46B 128.35(18) . . ?
N42B C43B H43B 126.4 . . ?
N42B C43B C44B 107.1(2) . . ?
C44B C43B H43B 126.4 . . ?
C43B C44B H44B 127.0 . . ?
C43B C44B C45B 106.1(2) . . ?
C45B C44B H44B 127.0 . . ?
N41B C45B C32B 117.47(19) . . ?
N41B C45B C44B 110.03(19) . . ?
C44B C45B C32B 132.5(2) . . ?
N42B C46B H46C 109.1 . . ?
N42B C46B H46D 109.1 . . ?
N42B C46B C64B 112.69(18) . . ?
H46C C46B H46D 107.8 . . ?
C64B C46B H46C 109.1 . . ?
C64B C46B H46D 109.1 . . ?
C52B C51B C26B 121.10(16) . . ?
C52B C51B C56B 119.86(16) . . ?
C56B C51B C26B 119.03(16) . . ?
C51B C52B H52B 119.4 . . ?
C51B C52B C53B 121.29(16) . . ?
C53B C52B H52B 119.4 . . ?
C52B C53B H53B 120.0 . . ?
C54B C53B C52B 120.02(17) . . ?
C54B C53B H53B 120.0 . . ?
C53B C54B H54B 119.7 . . ?
C53B C54B C55B 120.59(17) . . ?
C55B C54B H54B 119.7 . . ?
C54B C55B C56B 119.55(15) . . ?
C54B C55B C64B 121.29(16) . . ?
C56B C55B C64B 119.15(16) . . ?
C55B C56B C51B 118.59(16) . . ?
C61B C56B C51B 122.29(16) . . ?
C61B C56B C55B 119.12(16) . . ?
C56B C61B H61B 119.8 . . ?
C62B C61B C56B 120.33(18) . . ?
C62B C61B H61B 119.8 . . ?
C61B C62B H62B 119.6 . . ?
C61B C62B C63B 120.79(19) . . ?
C63B C62B H62B 119.6 . . ?
C62B C63B H63B 119.5 . . ?
C64B C63B C62B 121.03(18) . . ?
C64B C63B H63B 119.5 . . ?
C55B C64B C46B 117.90(17) . . ?
C63B C64B C46B 122.52(17) . . ?
C63B C64B C55B 119.57(18) . . ?
C12C N11C Co1 114.99(12) . . ?
C16C N11C Co1 126.95(13) . . ?
C16C N11C C12C 118.04(17) . . ?
N11C C12C C13C 121.52(19) . . ?
N11C C12C C25C 115.84(16) . . ?
C13C C12C C25C 122.61(18) . . ?
C12C C13C H13C 120.3 . . ?
C14C C13C C12C 119.4(2) . . ?
C14C C13C H13C 120.3 . . ?
C13C C14C H14C 120.4 . . ?
C13C C14C C15C 119.3(2) . . ?
C15C C14C H14C 120.4 . . ?
C14C C15C H15C 120.4 . . ?
C14C C15C C16C 119.2(2) . . ?
C16C C15C H15C 120.4 . . ?
N11C C16C C15C 122.6(2) . . ?
N11C C16C H16C 118.7 . . ?
C15C C16C H16C 118.7 . . ?
N22C N21C Co1 141.19(12) . . ?
C25C N21C Co1 112.64(11) . . ?
C25C N21C N22C 105.08(14) . . ?
N21C N22C C26C 122.22(14) . . ?
C23C N22C N21C 111.40(16) . . ?
C23C N22C C26C 125.99(16) . . ?
N22C C23C H23C 126.0 . . ?
N22C C23C C24C 107.92(17) . . ?
C24C C23C H23C 126.0 . . ?
C23C C24C H24C 127.4 . . ?
C23C C24C C25C 105.10(17) . . ?
C25C C24C H24C 127.4 . . ?
N21C C25C C12C 118.73(15) . . ?
N21C C25C C24C 110.47(17) . . ?
C24C C25C C12C 130.67(18) . . ?
N22C C26C H26E 109.0 . . ?
N22C C26C H26F 109.0 . . ?
N22C C26C C51C 112.85(14) . . ?
H26E C26C H26F 107.8 . . ?
C51C C26C H26E 109.0 . . ?
C51C C26C H26F 109.0 . . ?
C32C N31C Co3 115.54(11) . 7_556 ?
C36C N31C Co3 125.84(12) . 7_556 ?
C36C N31C C32C 118.47(15) . . ?
N31C C32C C33C 121.99(16) . . ?
N31C C32C C45C 115.68(14) . . ?
C33C C32C C45C 122.33(16) . . ?
C32C C33C H33C 120.5 . . ?
C34C C33C C32C 119.10(17) . . ?
C34C C33C H33C 120.5 . . ?
C33C C34C H34C 120.4 . . ?
C33C C34C C35C 119.17(17) . . ?
C35C C34C H34C 120.4 . . ?
C34C C35C H35C 120.7 . . ?
C34C C35C C36C 118.52(17) . . ?
C36C C35C H35C 120.7 . . ?
N31C C36C C35C 122.71(17) . . ?
N31C C36C H36C 118.6 . . ?
C35C C36C H36C 118.6 . . ?
N42C N41C Co3 141.38(11) . 7_556 ?
C45C N41C Co3 113.40(10) . 7_556 ?
C45C N41C N42C 104.79(13) . . ?
N41C N42C C46C 121.83(14) . . ?
C43C N42C N41C 111.59(14) . . ?
C43C N42C C46C 126.51(15) . . ?
N42C C43C H43C 126.0 . . ?
N42C C43C C44C 107.97(15) . . ?
C44C C43C H43C 126.0 . . ?
C43C C44C H44C 127.8 . . ?
C43C C44C C45C 104.34(16) . . ?
C45C C44C H44C 127.8 . . ?
N41C C45C C32C 118.31(15) . . ?
N41C C45C C44C 111.31(15) . . ?
C44C C45C C32C 130.38(16) . . ?
N42C C46C H46E 108.8 . . ?
N42C C46C H46F 108.8 . . ?
N42C C46C C64C 113.80(14) . . ?
H46E C46C H46F 107.7 . . ?
C64C C46C H46E 108.8 . . ?
C64C C46C H46F 108.8 . . ?
C52C C51C C26C 120.44(16) . . ?
C52C C51C C56C 119.84(16) . . ?
C56C C51C C26C 119.67(15) . . ?
C51C C52C H52C 119.5 . . ?
C51C C52C C53C 121.08(17) . . ?
C53C C52C H52C 119.5 . . ?
C52C C53C H53C 119.7 . . ?
C54C C53C C52C 120.65(16) . . ?
C54C C53C H53C 119.7 . . ?
C53C C54C H54C 119.9 . . ?
C53C C54C C55C 120.15(16) . . ?
C55C C54C H54C 119.9 . . ?
C54C C55C C64C 121.02(15) . . ?
C56C C55C C54C 119.22(16) . . ?
C56C C55C C64C 119.72(15) . . ?
C55C C56C C51C 118.94(15) . . ?
C55C C56C C61C 118.87(16) . . ?
C61C C56C C51C 122.18(16) . . ?
C56C C61C H61C 120.0 . . ?
C62C C61C C56C 120.08(17) . . ?
C62C C61C H61C 120.0 . . ?
C61C C62C H62C 119.5 . . ?
C61C C62C C63C 121.09(17) . . ?
C63C C62C H62C 119.5 . . ?
C62C C63C H63C 119.7 . . ?
C64C C63C C62C 120.55(17) . . ?
C64C C63C H63C 119.7 . . ?
C55C C64C C46C 118.28(14) . . ?
C63C C64C C46C 122.14(16) . . ?
C63C C64C C55C 119.58(16) . . ?
C12D N11D Co2 115.28(11) . . ?
C16D N11D Co2 126.31(13) . . ?
C16D N11D C12D 118.19(16) . . ?
N11D C12D C13D 122.17(17) . . ?
N11D C12D C25D 114.76(16) . . ?
C13D C12D C25D 123.06(17) . . ?
C12D C13D H13D 120.7 . . ?
C12D C13D C14D 118.54(19) . . ?
C14D C13D H13D 120.7 . . ?
C13D C14D H14D 120.4 . . ?
C15D C14D C13D 119.26(18) . . ?
C15D C14D H14D 120.4 . . ?
C14D C15D H15D 120.3 . . ?
C14D C15D C16D 119.33(18) . . ?
C16D C15D H15D 120.3 . . ?
N11D C16D C15D 122.49(19) . . ?
N11D C16D H16D 118.8 . . ?
C15D C16D H16D 118.8 . . ?
N22D N21D Co2 140.00(13) . . ?
C25D N21D Co2 114.50(12) . . ?
C25D N21D N22D 104.93(15) . . ?
N21D N22D C26D 121.19(17) . . ?
C23D N22D N21D 110.55(16) . . ?
C23D N22D C26D 128.04(17) . . ?
N22D C23D H23D 125.6 . . ?
N22D C23D C24D 108.83(19) . . ?
C24D C23D H23D 125.6 . . ?
C23D C24D H24D 128.0 . . ?
C23D C24D C25D 104.0(2) . . ?
C25D C24D H24D 128.0 . . ?
N21D C25D C12D 117.91(16) . . ?
N21D C25D C24D 111.68(17) . . ?
C24D C25D C12D 130.35(18) . . ?
N22D C26D H26G 109.1 . . ?
N22D C26D H26H 109.1 . . ?
N22D C26D C51D 112.38(17) . . ?
H26G C26D H26H 107.9 . . ?
C51D C26D H26G 109.1 . . ?
C51D C26D H26H 109.1 . . ?
C32D N31D Co3 115.68(11) . . ?
C36D N31D Co3 126.66(13) . . ?
C36D N31D C32D 117.56(16) . . ?
N31D C32D C33D 123.04(17) . . ?
N31D C32D C45D 114.84(15) . . ?
C33D C32D C45D 122.03(17) . . ?
C32D C33D H33D 121.0 . . ?
C32D C33D C34D 118.07(19) . . ?
C34D C33D H33D 121.0 . . ?
C33D C34D H34D 120.4 . . ?
C35D C34D C33D 119.16(18) . . ?
C35D C34D H34D 120.4 . . ?
C34D C35D H35D 120.4 . . ?
C36D C35D C34D 119.15(19) . . ?
C36D C35D H35D 120.4 . . ?
N31D C36D C35D 123.0(2) . . ?
N31D C36D H36D 118.5 . . ?
C35D C36D H36D 118.5 . . ?
N42D N41D Co3 139.74(10) . . ?
C45D N41D Co3 114.70(10) . . ?
C45D N41D N42D 105.11(13) . . ?
N41D N42D C46D 121.09(13) . . ?
C43D N42D N41D 111.77(13) . . ?
C43D N42D C46D 127.13(14) . . ?
N42D C43D H43D 126.2 . . ?
N42D C43D C44D 107.52(14) . . ?
C44D C43D H43D 126.2 . . ?
C43D C44D H44D 127.7 . . ?
C43D C44D C45D 104.62(15) . . ?
C45D C44D H44D 127.7 . . ?
N41D C45D C32D 118.12(15) . . ?
N41D C45D C44D 110.97(15) . . ?
C44D C45D C32D 130.78(15) . . ?
N42D C46D H46G 108.8 . . ?
N42D C46D H46H 108.8 . . ?
N42D C46D C64D 113.67(13) . . ?
H46G C46D H46H 107.7 . . ?
C64D C46D H46G 108.8 . . ?
C64D C46D H46H 108.8 . . ?
C52D C51D C26D 120.15(17) . . ?
C52D C51D C56D 120.31(17) . . ?
C56D C51D C26D 119.54(16) . . ?
C51D C52D H52D 119.5 . . ?
C51D C52D C53D 121.08(17) . . ?
C53D C52D H52D 119.5 . . ?
C52D C53D H53D 120.0 . . ?
C54D C53D C52D 119.92(17) . . ?
C54D C53D H53D 120.0 . . ?
C53D C54D H54D 119.5 . . ?
C53D C54D C55D 120.92(17) . . ?
C55D C54D H54D 119.5 . . ?
C54D C55D C56D 118.75(15) . . ?
C64D C55D C54D 121.68(15) . . ?
C64D C55D C56D 119.56(15) . . ?
C51D C56D C55D 118.88(15) . . ?
C51D C56D C61D 122.95(16) . . ?
C61D C56D C55D 118.13(16) . . ?
C56D C61D H61D 119.5 . . ?
C62D C61D C56D 120.90(16) . . ?
C62D C61D H61D 119.5 . . ?
C61D C62D H62D 119.6 . . ?
C61D C62D C63D 120.77(16) . . ?
C63D C62D H62D 119.6 . . ?
C62D C63D H63D 119.8 . . ?
C64D C63D C62D 120.40(16) . . ?
C64D C63D H63D 119.8 . . ?
C55D C64D C46D 117.28(14) . . ?
C63D C64D C46D 122.46(15) . . ?
C63D C64D C55D 120.23(15) . . ?
C12E N11E Co2 127.31(13) . . ?
C12E N11E C16E 117.27(16) . . ?
C16E N11E Co2 115.16(11) . . ?
N11E C12E H12E 118.4 . . ?
N11E C12E C13E 123.10(19) . . ?
C13E C12E H12E 118.4 . . ?
C12E C13E H13E 120.4 . . ?
C14E C13E C12E 119.28(19) . . ?
C14E C13E H13E 120.4 . . ?
C13E C14E H14E 120.7 . . ?
C13E C14E C15E 118.68(18) . . ?
C15E C14E H14E 120.7 . . ?
C14E C15E H15E 120.6 . . ?
C14E C15E C16E 118.89(18) . . ?
C16E C15E H15E 120.6 . . ?
N11E C16E C15E 122.73(16) . . ?
N11E C16E C25E 115.83(14) . . ?
C15E C16E C25E 121.39(15) . . ?
N22E N21E Co2 143.44(11) . . ?
C25E N21E Co2 111.56(10) . . ?
C25E N21E N22E 104.99(13) . . ?
N21E N22E C26E 124.00(13) . . ?
C23E N22E N21E 111.07(14) . . ?
C23E N22E C26E 124.55(14) . . ?
N22E C23E H23E 126.1 . . ?
N22E C23E C24E 107.89(15) . . ?
C24E C23E H23E 126.1 . . ?
C23E C24E H24E 127.6 . . ?
C23E C24E C25E 104.80(15) . . ?
C25E C24E H24E 127.6 . . ?
N21E C25E C16E 119.68(14) . . ?
N21E C25E C24E 111.24(15) . . ?
C24E C25E C16E 128.96(15) . . ?
N22E C26E H26I 108.9 . . ?
N22E C26E H26J 108.9 . . ?
N22E C26E C51E 113.24(14) . . ?
H26I C26E H26J 107.7 . . ?
C51E C26E H26I 108.9 . . ?
C51E C26E H26J 108.9 . . ?
C32E N31E Co4 115.10(13) . 7_556 ?
C36E N31E Co4 126.94(14) . 7_556 ?
C36E N31E C32E 117.95(16) . . ?
N31E C32E C33E 121.8(2) . . ?
N31E C32E C45E 115.41(15) . . ?
C33E C32E C45E 122.8(2) . . ?
C32E C33E H33E 120.7 . . ?
C34E C33E C32E 118.7(2) . . ?
C34E C33E H33E 120.7 . . ?
C33E C34E H34E 120.3 . . ?
C35E C34E C33E 119.3(2) . . ?
C35E C34E H34E 120.3 . . ?
C34E C35E H35E 120.3 . . ?
C34E C35E C36E 119.4(2) . . ?
C36E C35E H35E 120.3 . . ?
N31E C36E C35E 122.8(2) . . ?
N31E C36E H36E 118.6 . . ?
C35E C36E H36E 118.6 . . ?
N42E N41E Co4 139.29(11) . 7_556 ?
C45E N41E Co4 114.82(13) . 7_556 ?
C45E N41E N42E 105.76(15) . . ?
N41E N42E C43E 111.04(16) . . ?
N41E N42E C46E 121.29(14) . . ?
C43E N42E C46E 126.84(18) . . ?
N42E C43E H43E 126.2 . . ?
N42E C43E C44E 107.5(2) . . ?
C44E C43E H43E 126.2 . . ?
C43E C44E H44E 127.4 . . ?
C43E C44E C45E 105.22(17) . . ?
C45E C44E H44E 127.4 . . ?
N41E C45E C32E 118.64(17) . . ?
N41E C45E C44E 110.42(19) . . ?
C44E C45E C32E 130.90(17) . . ?
N42E C46E H46I 109.2 . . ?
N42E C46E H46J 109.2 . . ?
N42E C46E C64E 112.24(14) . . ?
H46I C46E H46J 107.9 . . ?
C64E C46E H46I 109.2 . . ?
C64E C46E H46J 109.2 . . ?
C52E C51E C26E 120.95(15) . . ?
C52E C51E C56E 119.71(16) . . ?
C56E C51E C26E 119.28(14) . . ?
C51E C52E H52E 119.4 . . ?
C51E C52E C53E 121.13(17) . . ?
C53E C52E H52E 119.4 . . ?
C52E C53E H53E 119.9 . . ?
C54E C53E C52E 120.28(16) . . ?
C54E C53E H53E 119.9 . . ?
C53E C54E H54E 119.6 . . ?
C53E C54E C55E 120.79(16) . . ?
C55E C54E H54E 119.6 . . ?
C54E C55E C56E 118.62(15) . . ?
C54E C55E C64E 121.88(15) . . ?
C56E C55E C64E 119.48(14) . . ?
C55E C56E C51E 119.45(14) . . ?
C61E C56E C51E 121.73(15) . . ?
C61E C56E C55E 118.81(15) . . ?
C56E C61E H61E 119.9 . . ?
C62E C61E C56E 120.10(16) . . ?
C62E C61E H61E 119.9 . . ?
C61E C62E H62E 119.4 . . ?
C61E C62E C63E 121.12(16) . . ?
C63E C62E H62E 119.4 . . ?
C62E C63E H63E 119.7 . . ?
C64E C63E C62E 120.68(16) . . ?
C64E C63E H63E 119.7 . . ?
C55E C64E C46E 118.42(14) . . ?
C63E C64E C46E 121.81(16) . . ?
C63E C64E C55E 119.77(15) . . ?
C12F N11F Co3 114.80(12) . . ?
C16F N11F Co3 126.97(14) . . ?
C16F N11F C12F 118.11(17) . . ?
N11F C12F C13F 121.54(19) . . ?
N11F C12F C25F 115.36(15) . . ?
C13F C12F C25F 123.06(19) . . ?
C12F C13F H13F 120.2 . . ?
C14F C13F C12F 119.6(2) . . ?
C14F C13F H13F 120.2 . . ?
C13F C14F H14F 120.6 . . ?
C13F C14F C15F 118.9(2) . . ?
C15F C14F H14F 120.6 . . ?
C14F C15F H15F 120.6 . . ?
C14F C15F C16F 118.8(2) . . ?
C16F C15F H15F 120.6 . . ?
N11F C16F C15F 123.1(2) . . ?
N11F C16F H16F 118.5 . . ?
C15F C16F H16F 118.5 . . ?
N22F N21F Co3 140.98(10) . . ?
C25F N21F Co3 113.71(12) . . ?
C25F N21F N22F 104.98(14) . . ?
N21F N22F C26F 120.83(13) . . ?
C23F N22F N21F 111.41(14) . . ?
C23F N22F C26F 127.59(15) . . ?
N22F C23F H23F 126.1 . . ?
N22F C23F C24F 107.87(16) . . ?
C24F C23F H23F 126.1 . . ?
C23F C24F H24F 127.6 . . ?
C23F C24F C25F 104.79(15) . . ?
C25F C24F H24F 127.6 . . ?
N21F C25F C12F 118.50(16) . . ?
N21F C25F C24F 110.94(16) . . ?
C24F C25F C12F 130.56(16) . . ?
N22F C26F H26K 109.0 . . ?
N22F C26F H26L 109.0 . . ?
N22F C26F C51F 112.82(13) . . ?
H26K C26F H26L 107.8 . . ?
C51F C26F H26K 109.0 . . ?
C51F C26F H26L 109.0 . . ?
C32F N31F Co4 116.13(11) . . ?
C36F N31F Co4 125.29(13) . . ?
C36F N31F C32F 118.45(15) . . ?
N31F C32F C33F 121.87(17) . . ?
N31F C32F C45F 114.90(15) . . ?
C33F C32F C45F 123.23(17) . . ?
C32F C33F H33F 120.5 . . ?
C34F C33F C32F 118.98(19) . . ?
C34F C33F H33F 120.5 . . ?
C33F C34F H34F 120.2 . . ?
C35F C34F C33F 119.63(17) . . ?
C35F C34F H34F 120.2 . . ?
C34F C35F H35F 120.5 . . ?
C34F C35F C36F 118.96(18) . . ?
C36F C35F H35F 120.5 . . ?
N31F C36F C35F 122.08(19) . . ?
N31F C36F H36F 119.0 . . ?
C35F C36F H36F 119.0 . . ?
N42F N41F Co4 139.54(11) . . ?
C45F N41F Co4 113.95(11) . . ?
C45F N41F N42F 105.04(14) . . ?
N41F N42F C46F 121.55(15) . . ?
C43F N42F N41F 111.73(15) . . ?
C43F N42F C46F 126.52(16) . . ?
N42F C43F H43F 126.3 . . ?
N42F C43F C44F 107.49(17) . . ?
C44F C43F H43F 126.3 . . ?
C43F C44F H44F 127.7 . . ?
C43F C44F C45F 104.61(17) . . ?
C45F C44F H44F 127.7 . . ?
N41F C45F C32F 118.02(16) . . ?
N41F C45F C44F 111.10(16) . . ?
C44F C45F C32F 130.82(17) . . ?
N42F C46F H46K 109.0 . . ?
N42F C46F H46L 109.0 . . ?
N42F C46F C64F 113.10(14) . . ?
H46K C46F H46L 107.8 . . ?
C64F C46F H46K 109.0 . . ?
C64F C46F H46L 109.0 . . ?
C52F C51F C26F 121.53(15) . . ?
C52F C51F C56F 120.16(15) . . ?
C56F C51F C26F 118.30(14) . . ?
C51F C52F H52F 119.7 . . ?
C51F C52F C53F 120.61(16) . . ?
C53F C52F H52F 119.7 . . ?
C52F C53F H53F 119.7 . . ?
C54F C53F C52F 120.56(16) . . ?
C54F C53F H53F 119.7 . . ?
C53F C54F H54F 119.5 . . ?
C53F C54F C55F 120.97(16) . . ?
C55F C54F H54F 119.5 . . ?
C54F C55F C56F 118.65(15) . . ?
C54F C55F C64F 122.33(15) . . ?
C56F C55F C64F 119.02(14) . . ?
C51F C56F C55F 118.97(14) . . ?
C51F C56F C61F 122.24(14) . . ?
C61F C56F C55F 118.76(15) . . ?
C56F C61F H61F 119.6 . . ?
C62F C61F C56F 120.83(15) . . ?
C62F C61F H61F 119.6 . . ?
C61F C62F H62F 119.9 . . ?
C61F C62F C63F 120.18(15) . . ?
C63F C62F H62F 119.9 . . ?
C62F C63F H63F 119.5 . . ?
C64F C63F C62F 121.02(16) . . ?
C64F C63F H63F 119.5 . . ?
C55F C64F C46F 118.94(14) . . ?
C63F C64F C46F 120.92(16) . . ?
C63F C64F C55F 120.09(15) . . ?
C12G C11G C21G 120.93(17) . . ?
C16G C11G C12G 120.32(17) . . ?
C16G C11G C21G 118.75(17) . . ?
C11G C12G C31G 120.3(2) . . ?
C13G C12G C11G 119.75(18) . . ?
C13G C12G C31G 120.0(2) . . ?
C12G C13G H13G 120.4 . . ?
C14G C13G C12G 119.2(2) . . ?
C14G C13G H13G 120.4 . . ?
C13G C14G H14G 119.6 . . ?
C13G C14G C15G 120.7(2) . . ?
C15G C14G H14G 119.6 . . ?
C14G C15G H15G 119.9 . . ?
C16G C15G C14G 120.1(2) . . ?
C16G C15G H15G 119.9 . . ?
C11G C16G C15G 119.8(2) . . ?
C11G C16G H16G 120.1 . . ?
C15G C16G H16G 120.1 . . ?
N22G C21G C11G 176.6(2) . . ?
N32G C31G C12G 179.4(4) . . ?
C12H C11H C21H 119.5(9) . . ?
C16H C11H C12H 118.8(10) . . ?
C16H C11H C21H 121.5(10) . . ?
C11H C12H C31H 119.8(11) . . ?
C13H C12H C11H 121.0(10) . . ?
C13H C12H C31H 119.1(11) . . ?
C12H C13H H13H 120.6 . . ?
C14H C13H C12H 118.8(11) . . ?
C14H C13H H13H 120.6 . . ?
C13H C14H H14H 119.8 . . ?
C15H C14H C13H 120.5(13) . . ?
C15H C14H H14H 119.8 . . ?
C14H C15H H15H 120.0 . . ?
C14H C15H C16H 120.0(15) . . ?
C16H C15H H15H 120.0 . . ?
C11H C16H C15H 120.7(12) . . ?
C11H C16H H16H 119.7 . . ?
C15H C16H H16H 119.7 . . ?
N22H C21H C11H 176.5(15) . . ?
N32H C31H C12H 179(2) . . ?
F11X B10X F12X 108.7(2) . . ?
F11X B10X F13X 110.7(2) . . ?
F11X B10X F14X 110.4(2) . . ?
F12X B10X F13X 110.3(2) . . ?
F14X B10X F12X 108.1(2) . . ?
F14X B10X F13X 108.61(18) . . ?
F16X B15X F17X 110.3(3) . . ?
F16X B15X F18X 101.7(2) . . ?
F16X B15X F19X 121.0(4) . . ?
F17X B15X F18X 110.9(4) . . ?
F19X B15X F17X 106.6(2) . . ?
F19X B15X F18X 106.1(2) . . ?
F22X B20X F21X 108.4(4) . . ?
F22X B20X F23X 121.9(6) . . ?
F22X B20X F24X 108.7(4) . . ?
F23X B20X F21X 110.7(3) . . ?
F23X B20X F24X 108.9(5) . . ?
F24X B20X F21X 94.9(5) . . ?
F26X B25X F27X 110.2(2) . . ?
F26X B25X F28X 110.45(19) . . ?
F26X B25X F29X 109.03(19) . . ?
F27X B25X F28X 110.7(2) . . ?
F27X B25X F29X 107.61(18) . . ?
F28X B25X F29X 108.8(2) . . ?
F26Y B25Y F27Y 106.8(15) . . ?
F26Y B25Y F28Y 111.8(15) . . ?
F26Y B25Y F29Y 107.9(15) . . ?
F28Y B25Y F27Y 110.2(14) . . ?
F28Y B25Y F29Y 114.8(14) . . ?
F29Y B25Y F27Y 104.9(13) . . ?
F31X B30X F33X 109.7(3) . . ?
F31X B30X F34X 110.8(3) . . ?
F32X B30X F31X 109.0(3) . . ?
F32X B30X F33X 109.9(3) . . ?
F32X B30X F34X 110.8(3) . . ?
F34X B30X F33X 106.6(2) . . ?
F31Y B30Y F32Y 112.5(15) . . ?
F31Y B30Y F33Y 109.2(15) . . ?
F32Y B30Y F33Y 104.7(14) . . ?
F34Y B30Y F31Y 109.8(16) . . ?
F34Y B30Y F32Y 113.6(12) . . ?
F34Y B30Y F33Y 106.6(13) . . ?
F36X B35X F39X 108.7(8) . . ?
F37X B35X F36X 108.3(8) . . ?
F37X B35X F39X 109.4(8) . . ?
F38X B35X F36X 111.2(9) . . ?
F38X B35X F37X 111.0(8) . . ?
F38X B35X F39X 108.2(8) . . ?
F41X B40X F42X 106.4(6) . . ?
F41X B40X F44X 113.5(6) . . ?
F42X B40X F44X 103.9(5) . . ?
F43X B40X F41X 108.7(5) . . ?
F43X B40X F42X 111.2(6) . . ?
F43X B40X F44X 112.9(6) . . ?
F41Y B40Y F42Y 109.5(9) . . ?
F41Y B40Y F43Y 110.7(10) . . ?
F41Y B40Y F44Y 110.5(8) . . ?
F42Y B40Y F43Y 105.6(9) . . ?
F44Y B40Y F42Y 110.9(11) . . ?
F44Y B40Y F43Y 109.5(8) . . ?
F97X B95X F96X 115.2(5) . . ?
F97X B95X F98X 117.9(4) . . ?
F98X B95X F96X 110.9(4) . . ?

loop_
_geom_torsion_atom_site_label_1
_geom_torsion_atom_site_label_2
_geom_torsion_atom_site_label_3
_geom_torsion_atom_site_label_4
_geom_torsion
_geom_torsion_site_symmetry_1
_geom_torsion_site_symmetry_2
_geom_torsion_site_symmetry_3
_geom_torsion_site_symmetry_4
_geom_torsion_publ_flag
Co1 N11A C12A C13A -174.6(2) . . . . ?
Co1 N11A C12A C25A 1.5(3) . . . . ?
Co1 N11A C16A C15A 174.4(3) . . . . ?
Co1 N21A N22A C23A -166.11(14) . . . . ?
Co1 N21A N22A C26A 13.4(3) . . . . ?
Co1 N21A C25A C12A -7.0(2) . . . . ?
Co1 N21A C25A C24A 170.04(13) . . . . ?
Co1 N11B C12B C13B 174.12(13) . . . . ?
Co1 N11B C12B C25B -7.31(18) . . . . ?
Co1 N11B C16B C15B -173.71(16) . . . . ?
Co1 N21B N22B C23B 175.18(14) . . . . ?
Co1 N21B N22B C26B 2.6(3) . . . . ?
Co1 N21B C25B C12B 6.47(18) . . . . ?
Co1 N21B C25B C24B -176.79(11) . . . . ?
Co1 N11C C12C C13C -179.09(13) . . . . ?
Co1 N11C C12C C25C -0.76(18) . . . . ?
Co1 N11C C16C C15C 178.62(15) . . . . ?
Co1 N21C N22C C23C -167.67(14) . . . . ?
Co1 N21C N22C C26C 19.0(3) . . . . ?
Co1 N21C C25C C12C -4.52(18) . . . . ?
Co1 N21C C25C C24C 171.81(12) . . . . ?
Co2 N31B C32B C33B -174.56(18) . . . . ?
Co2 N31B C32B C45B 4.0(2) . . . . ?
Co2 N31B C36B C35B 172.94(16) . . . . ?
Co2 N41B N42B C43B 163.8(2) . . . . ?
Co2 N41B N42B C46B -23.5(3) . . . . ?
Co2 N41B C45B C32B 10.6(3) . . . . ?
Co2 N41B C45B C44B -167.5(2) . . . . ?
Co2 N11D C12D C13D -173.31(14) . . . . ?
Co2 N11D C12D C25D 7.88(19) . . . . ?
Co2 N11D C16D C15D 173.08(14) . . . . ?
Co2 N21D N22D C23D 171.01(17) . . . . ?
Co2 N21D N22D C26D -13.9(3) . . . . ?
Co2 N21D C25D C12D 2.9(2) . . . . ?
Co2 N21D C25D C24D -174.44(15) . . . . ?
Co2 N11E C12E C13E -174.70(18) . . . . ?
Co2 N11E C16E C15E 176.99(14) . . . . ?
Co2 N11E C16E C25E -0.4(2) . . . . ?
Co2 N21E N22E C23E 179.70(15) . . . . ?
Co2 N21E N22E C26E -7.1(3) . . . . ?
Co2 N21E C25E C16E -3.23(19) . . . . ?
Co2 N21E C25E C24E -179.67(12) . . . . ?
Co3 N31C C32C C33C -174.29(13) 7_556 . . . ?
Co3 N31C C32C C45C 5.08(18) 7_556 . . . ?
Co3 N31C C36C C35C 173.82(14) 7_556 . . . ?
Co3 N41C N42C C43C -170.81(14) 7_556 . . . ?
Co3 N41C N42C C46C 6.4(3) 7_556 . . . ?
Co3 N41C C45C C32C -6.54(18) 7_556 . . . ?
Co3 N41C C45C C44C 173.46(11) 7_556 . . . ?
Co3 N31D C32D C33D -178.13(14) . . . . ?
Co3 N31D C32D C45D -1.36(18) . . . . ?
Co3 N31D C36D C35D 175.53(16) . . . . ?
Co3 N41D N42D C43D 170.96(12) . . . . ?
Co3 N41D N42D C46D -8.0(2) . . . . ?
Co3 N41D C45D C32D 10.49(18) . . . . ?
Co3 N41D C45D C44D -173.09(11) . . . . ?
Co3 N11F C12F C13F 177.09(16) . . . . ?
Co3 N11F C12F C25F -5.0(2) . . . . ?
Co3 N11F C16F C15F -176.88(19) . . . . ?
Co3 N21F N22F C23F 171.82(13) . . . . ?
Co3 N21F N22F C26F -3.7(2) . . . . ?
Co3 N21F C25F C12F 6.3(2) . . . . ?
Co3 N21F C25F C24F -173.75(11) . . . . ?
Co4 N31A C32A C33A -178.57(14) . . . . ?
Co4 N31A C32A C45A 3.41(19) . . . . ?
Co4 N31A C36A C35A 179.75(15) . . . . ?
Co4 N41A N42A C43A -179.35(14) . . . . ?
Co4 N41A N42A C46A -7.4(3) . . . . ?
Co4 N41A C45A C32A -3.28(18) . . . . ?
Co4 N41A C45A C44A 179.43(11) . . . . ?
Co4 N31E C32E C33E -179.33(15) 7_556 . . . ?
Co4 N31E C32E C45E -0.7(2) 7_556 . . . ?
Co4 N31E C36E C35E 178.56(18) 7_556 . . . ?
Co4 N41E N42E C43E -176.43(14) 7_556 . . . ?
Co4 N41E N42E C46E 13.3(3) 7_556 . . . ?
Co4 N41E C45E C32E -0.6(2) 7_556 . . . ?
Co4 N41E C45E C44E 177.52(13) 7_556 . . . ?
Co4 N31F C32F C33F -175.59(13) . . . . ?
Co4 N31F C32F C45F 4.08(18) . . . . ?
Co4 N31F C36F C35F 174.06(13) . . . . ?
Co4 N41F N42F C43F 165.95(14) . . . . ?
Co4 N41F N42F C46F -18.8(2) . . . . ?
Co4 N41F C45F C32F 7.12(19) . . . . ?
Co4 N41F C45F C44F -170.38(12) . . . . ?
N11A C12A C13A C14A -1.2(5) . . . . ?
N11A C12A C25A N21A 3.7(3) . . . . ?
N11A C12A C25A C24A -172.7(2) . . . . ?
C12A N11A C16A C15A -0.9(5) . . . . ?
C12A C13A C14A C15A 0.6(6) . . . . ?
C13A C12A C25A N21A 179.8(2) . . . . ?
C13A C12A C25A C24A 3.4(4) . . . . ?
C13A C14A C15A C16A -0.2(7) . . . . ?
C14A C15A C16A N11A 0.3(6) . . . . ?
C16A N11A C12A C13A 1.3(4) . . . . ?
C16A N11A C12A C25A 177.4(2) . . . . ?
N21A N22A C23A C24A -0.3(2) . . . . ?
N21A N22A C26A C51A 75.3(2) . . . . ?
N22A N21A C25A C12A -177.46(17) . . . . ?
N22A N21A C25A C24A -0.5(2) . . . . ?
N22A C23A C24A C25A 0.0(2) . . . . ?
N22A C26A C51A C52A 6.0(2) . . . . ?
N22A C26A C51A C56A -172.86(14) . . . . ?
C23A N22A C26A C51A -105.3(2) . . . . ?
C23A C24A C25A C12A 176.8(2) . . . . ?
C23A C24A C25A N21A 0.3(2) . . . . ?
C25A C12A C13A C14A -177.1(3) . . . . ?
C25A N21A N22A C23A 0.47(19) . . . . ?
C25A N21A N22A C26A 179.99(15) . . . . ?
C26A N22A C23A C24A -179.79(17) . . . . ?
C26A C51A C52A C53A -178.39(15) . . . . ?
C26A C51A C56A C55A 177.14(14) . . . . ?
C26A C51A C56A C61A -1.8(2) . . . . ?
N31A C32A C33A C34A -1.3(3) . . . . ?
N31A C32A C45A N41A 0.0(2) . . . . ?
N31A C32A C45A C44A 176.79(17) . . . . ?
C32A N31A C36A C35A -1.2(3) . . . . ?
C32A C33A C34A C35A -0.8(3) . . . . ?
C33A C32A C45A N41A -177.99(16) . . . . ?
C33A C32A C45A C44A -1.2(3) . . . . ?
C33A C34A C35A C36A 1.8(3) . . . . ?
C34A C35A C36A N31A -0.8(3) . . . . ?
C36A N31A C32A C33A 2.3(3) . . . . ?
C36A N31A C32A C45A -175.72(16) . . . . ?
N41A N42A C43A C44A -0.8(2) . . . . ?
N41A N42A C46A C64A -80.49(18) . . . . ?
N42A N41A C45A C32A 176.51(14) . . . . ?
N42A N41A C45A C44A -0.79(18) . . . . ?
N42A C43A C44A C45A 0.29(19) . . . . ?
N42A C46A C64A C55A -175.43(13) . . . . ?
N42A C46A C64A C63A 3.7(2) . . . . ?
C43A N42A C46A C64A 90.36(19) . . . . ?
C43A C44A C45A C32A -176.61(17) . . . . ?
C43A C44A C45A N41A 0.3(2) . . . . ?
C45A C32A C33A C34A 176.60(17) . . . . ?
C45A N41A N42A C43A 0.98(18) . . . . ?
C45A N41A N42A C46A 172.96(14) . . . . ?
C46A N42A C43A C44A -172.62(15) . . . . ?
C51A C52A C53A C54A 0.3(2) . . . . ?
C51A C56A C61A C62A 175.56(17) . . . . ?
C52A C51A C56A C55A -1.8(2) . . . . ?
C52A C51A C56A C61A 179.24(16) . . . . ?
C52A C53A C54A C55A 0.2(2) . . . . ?
C53A C54A C55A C56A -1.5(2) . . . . ?
C53A C54A C55A C64A 177.94(15) . . . . ?
C54A C55A C56A C51A 2.3(2) . . . . ?
C54A C55A C56A C61A -178.71(15) . . . . ?
C54A C55A C64A C46A 1.0(2) . . . . ?
C54A C55A C64A C63A -178.18(15) . . . . ?
C55A C56A C61A C62A -3.4(3) . . . . ?
C56A C51A C52A C53A 0.5(2) . . . . ?
C56A C55A C64A C46A -179.56(14) . . . . ?
C56A C55A C64A C63A 1.3(2) . . . . ?
C56A C61A C62A C63A 1.9(3) . . . . ?
C61A C62A C63A C64A 1.3(3) . . . . ?
C62A C63A C64A C46A 178.02(16) . . . . ?
C62A C63A C64A C55A -2.9(3) . . . . ?
C64A C55A C56A C51A -177.21(14) . . . . ?
C64A C55A C56A C61A 1.8(2) . . . . ?
N11B C12B C13B C14B 0.8(3) . . . . ?
N11B C12B C25B N21B 0.3(2) . . . . ?
N11B C12B C25B C24B -175.69(17) . . . . ?
C12B N11B C16B C15B 2.4(3) . . . . ?
C12B C13B C14B C15B 0.8(3) . . . . ?
C13B C12B C25B N21B 178.85(16) . . . . ?
C13B C12B C25B C24B 2.9(3) . . . . ?
C13B C14B C15B C16B -0.8(3) . . . . ?
C14B C15B C16B N11B -0.8(3) . . . . ?
C16B N11B C12B C13B -2.3(3) . . . . ?
C16B N11B C12B C25B 176.25(15) . . . . ?
N21B N22B C23B C24B 0.4(2) . . . . ?
N21B N22B C26B C51B 83.50(19) . . . . ?
N22B N21B C25B C12B -176.38(14) . . . . ?
N22B N21B C25B C24B 0.35(18) . . . . ?
N22B C23B C24B C25B -0.2(2) . . . . ?
N22B C26B C51B C52B 4.2(2) . . . . ?
N22B C26B C51B C56B -174.29(14) . . . . ?
C23B N22B C26B C51B -87.9(2) . . . . ?
C23B C24B C25B C12B 176.07(17) . . . . ?
C23B C24B C25B N21B -0.1(2) . . . . ?
C25B C12B C13B C14B -177.72(17) . . . . ?
C25B N21B N22B C23B -0.46(18) . . . . ?
C25B N21B N22B C26B -173.03(15) . . . . ?
C26B N22B C23B C24B 172.67(16) . . . . ?
C26B C51B C52B C53B -175.92(16) . . . . ?
C26B C51B C56B C55B 175.46(14) . . . . ?
C26B C51B C56B C61B -4.8(2) . . . . ?
N31B C32B C33B C34B 0.8(4) . . . . ?
N31B C32B C45B N41B -9.8(3) . . . . ?
N31B C32B C45B C44B 167.7(3) . . . . ?
C32B N31B C36B C35B -2.4(3) . . . . ?
C32B C33B C34B C35B -1.9(4) . . . . ?
C33B C32B C45B N41B 168.7(2) . . . . ?
C33B C32B C45B C44B -13.8(5) . . . . ?
C33B C34B C35B C36B 0.9(4) . . . . ?
C34B C35B C36B N31B 1.3(3) . . . . ?
C36B N31B C32B C33B 1.3(3) . . . . ?
C36B N31B C32B C45B 179.86(19) . . . . ?
N41B N42B C43B C44B 0.0(4) . . . . ?
N41B N42B C46B C64B -78.0(2) . . . . ?
N42B N41B C45B C32B 179.3(2) . . . . ?
N42B N41B C45B C44B 1.2(3) . . . . ?
N42B C43B C44B C45B 0.8(4) . . . . ?
N42B C46B C64B C55B 177.20(16) . . . . ?
N42B C46B C64B C63B -2.1(3) . . . . ?
C43B N42B C46B C64B 93.3(3) . . . . ?
C43B C44B C45B C32B -178.9(3) . . . . ?
C43B C44B C45B N41B -1.3(4) . . . . ?
C45B C32B C33B C34B -177.7(2) . . . . ?
C45B N41B N42B C43B -0.7(3) . . . . ?
C45B N41B N42B C46B 172.0(2) . . . . ?
C46B N42B C43B C44B -172.0(3) . . . . ?
C51B C52B C53B C54B 0.3(3) . . . . ?
C51B C56B C61B C62B 179.27(18) . . . . ?
C52B C51B C56B C55B -3.1(2) . . . . ?
C52B C51B C56B C61B 176.61(16) . . . . ?
C52B C53B C54B C55B -2.6(3) . . . . ?
C53B C54B C55B C56B 2.0(3) . . . . ?
C53B C54B C55B C64B -178.16(17) . . . . ?
C54B C55B C56B C51B 0.8(2) . . . . ?
C54B C55B C56B C61B -178.88(16) . . . . ?
C54B C55B C64B C46B 0.3(2) . . . . ?
C54B C55B C64B C63B 179.58(17) . . . . ?
C55B C56B C61B C62B -1.0(3) . . . . ?
C56B C51B C52B C53B 2.6(3) . . . . ?
C56B C55B C64B C46B -179.90(15) . . . . ?
C56B C55B C64B C63B -0.6(3) . . . . ?
C56B C61B C62B C63B 0.1(3) . . . . ?
C61B C62B C63B C64B 0.7(3) . . . . ?
C62B C63B C64B C46B 178.90(19) . . . . ?
C62B C63B C64B C55B -0.4(3) . . . . ?
C64B C55B C56B C51B -179.02(15) . . . . ?
C64B C55B C56B C61B 1.3(2) . . . . ?
N11C C12C C13C C14C 0.3(3) . . . . ?
N11C C12C C25C N21C 3.7(2) . . . . ?
N11C C12C C25C C24C -171.82(18) . . . . ?
C12C N11C C16C C15C 0.7(3) . . . . ?
C12C C13C C14C C15C 0.4(3) . . . . ?
C13C C12C C25C N21C -178.03(16) . . . . ?
C13C C12C C25C C24C 6.5(3) . . . . ?
C13C C14C C15C C16C -0.7(3) . . . . ?
C14C C15C C16C N11C 0.1(3) . . . . ?
C16C N11C C12C C13C -0.9(2) . . . . ?
C16C N11C C12C C25C 177.45(15) . . . . ?
N21C N22C C23C C24C 1.2(2) . . . . ?
N21C N22C C26C C51C 84.73(19) . . . . ?
N22C N21C C25C C12C -175.21(14) . . . . ?
N22C N21C C25C C24C 1.13(18) . . . . ?
N22C C23C C24C C25C -0.5(2) . . . . ?
N22C C26C C51C C52C 0.6(2) . . . . ?
N22C C26C C51C C56C 178.06(14) . . . . ?
C23C N22C C26C C51C -87.6(2) . . . . ?
C23C C24C C25C C12C 175.34(18) . . . . ?
C23C C24C C25C N21C -0.4(2) . . . . ?
C25C C12C C13C C14C -177.87(18) . . . . ?
C25C N21C N22C C23C -1.46(18) . . . . ?
C25C N21C N22C C26C -174.76(15) . . . . ?
C26C N22C C23C C24C 174.23(16) . . . . ?
C26C C51C C52C C53C -179.45(17) . . . . ?
C26C C51C C56C C55C -177.86(15) . . . . ?
C26C C51C C56C C61C 1.4(2) . . . . ?
N31C C32C C33C C34C 0.0(3) . . . . ?
N31C C32C C45C N41C 1.1(2) . . . . ?
N31C C32C C45C C44C -178.91(17) . . . . ?
C32C N31C C36C C35C -1.6(3) . . . . ?
C32C C33C C34C C35C -1.6(3) . . . . ?
C33C C32C C45C N41C -179.54(16) . . . . ?
C33C C32C C45C C44C 0.5(3) . . . . ?
C33C C34C C35C C36C 1.6(3) . . . . ?
C34C C35C C36C N31C 0.0(3) . . . . ?
C36C N31C C32C C33C 1.6(2) . . . . ?
C36C N31C C32C C45C -179.06(14) . . . . ?
N41C N42C C43C C44C -0.2(2) . . . . ?
N41C N42C C46C C64C -86.66(19) . . . . ?
N42C N41C C45C C32C 179.34(14) . . . . ?
N42C N41C C45C C44C -0.65(18) . . . . ?
N42C C43C C44C C45C -0.2(2) . . . . ?
N42C C46C C64C C55C 171.35(15) . . . . ?
N42C C46C C64C C63C -8.7(2) . . . . ?
C43C N42C C46C C64C 90.1(2) . . . . ?
C43C C44C C45C C32C -179.45(17) . . . . ?
C43C C44C C45C N41C 0.5(2) . . . . ?
C45C C32C C33C C34C -179.34(16) . . . . ?
C45C N41C N42C C43C 0.52(18) . . . . ?
C45C N41C N42C C46C 177.73(15) . . . . ?
C46C N42C C43C C44C -177.24(16) . . . . ?
C51C C52C C53C C54C -2.9(3) . . . . ?
C51C C56C C61C C62C -177.35(17) . . . . ?
C52C C51C C56C C55C -0.4(2) . . . . ?
C52C C51C C56C C61C 178.90(16) . . . . ?
C52C C53C C54C C55C 0.0(3) . . . . ?
C53C C54C C55C C56C 2.7(3) . . . . ?
C53C C54C C55C C64C -175.09(17) . . . . ?
C54C C55C C56C C51C -2.5(2) . . . . ?
C54C C55C C56C C61C 178.22(15) . . . . ?
C54C C55C C64C C46C 1.3(2) . . . . ?
C54C C55C C64C C63C -178.74(17) . . . . ?
C55C C56C C61C C62C 1.9(3) . . . . ?
C56C C51C C52C C53C 3.1(3) . . . . ?
C56C C55C C64C C46C -176.50(15) . . . . ?
C56C C55C C64C C63C 3.5(2) . . . . ?
C56C C61C C62C C63C 0.6(3) . . . . ?
C61C C62C C63C C64C -1.1(3) . . . . ?
C62C C63C C64C C46C 179.05(17) . . . . ?
C62C C63C C64C C55C -1.0(3) . . . . ?
C64C C55C C56C C51C 175.33(15) . . . . ?
C64C C55C C56C C61C -4.0(2) . . . . ?
N11D C12D C13D C14D -0.9(3) . . . . ?
N11D C12D C25D N21D -7.3(2) . . . . ?
N11D C12D C25D C24D 169.5(2) . . . . ?
C12D N11D C16D C15D -1.3(3) . . . . ?
C12D C13D C14D C15D -0.4(3) . . . . ?
C13D C12D C25D N21D 173.90(17) . . . . ?
C13D C12D C25D C24D -9.3(3) . . . . ?
C13D C14D C15D C16D 0.7(3) . . . . ?
C14D C15D C16D N11D 0.1(3) . . . . ?
C16D N11D C12D C13D 1.7(3) . . . . ?
C16D N11D C12D C25D -177.13(16) . . . . ?
N21D N22D C23D C24D 0.0(3) . . . . ?
N21D N22D C26D C51D -79.0(2) . . . . ?
N22D N21D C25D C12D 176.00(16) . . . . ?
N22D N21D C25D C24D -1.4(2) . . . . ?
N22D C23D C24D C25D -0.8(3) . . . . ?
N22D C26D C51D C52D -7.5(3) . . . . ?
N22D C26D C51D C56D 172.92(17) . . . . ?
C23D N22D C26D C51D 95.1(3) . . . . ?
C23D C24D C25D C12D -175.6(2) . . . . ?
C23D C24D C25D N21D 1.4(3) . . . . ?
C25D C12D C13D C14D 177.85(18) . . . . ?
C25D N21D N22D C23D 0.9(2) . . . . ?
C25D N21D N22D C26D 175.92(18) . . . . ?
C26D N22D C23D C24D -174.7(2) . . . . ?
C26D C51D C52D C53D 176.99(18) . . . . ?
C26D C51D C56D C55D -179.29(16) . . . . ?
C26D C51D C56D C61D 3.0(3) . . . . ?
N31D C32D C33D C34D 2.6(3) . . . . ?
N31D C32D C45D N41D -6.1(2) . . . . ?
N31D C32D C45D C44D 178.30(16) . . . . ?
C32D N31D C36D C35D -0.7(3) . . . . ?
C32D C33D C34D C35D -1.5(3) . . . . ?
C33D C32D C45D N41D 170.69(16) . . . . ?
C33D C32D C45D C44D -4.9(3) . . . . ?
C33D C34D C35D C36D -0.5(3) . . . . ?
C34D C35D C36D N31D 1.7(3) . . . . ?
C36D N31D C32D C33D -1.5(3) . . . . ?
C36D N31D C32D C45D 175.27(16) . . . . ?
N41D N42D C43D C44D -0.14(18) . . . . ?
N41D N42D C46D C64D 88.46(17) . . . . ?
N42D N41D C45D C32D -175.66(13) . . . . ?
N42D N41D C45D C44D 0.76(17) . . . . ?
N42D C43D C44D C45D 0.58(18) . . . . ?
N42D C46D C64D C55D -169.77(14) . . . . ?
N42D C46D C64D C63D 8.6(2) . . . . ?
C43D N42D C46D C64D -90.32(19) . . . . ?
C43D C44D C45D C32D 174.98(16) . . . . ?
C43D C44D C45D N41D -0.84(19) . . . . ?
C45D C32D C33D C34D -173.97(17) . . . . ?
C45D N41D N42D C43D -0.38(17) . . . . ?
C45D N41D N42D C46D -179.33(13) . . . . ?
C46D N42D C43D C44D 178.73(15) . . . . ?
C51D C52D C53D C54D 2.2(3) . . . . ?
C51D C56D C61D C62D 177.00(17) . . . . ?
C52D C51D C56D C55D 1.1(3) . . . . ?
C52D C51D C56D C61D -176.59(17) . . . . ?
C52D C53D C54D C55D 1.4(3) . . . . ?
C53D C54D C55D C56D -3.6(3) . . . . ?
C53D C54D C55D C64D 175.40(17) . . . . ?
C54D C55D C56D C51D 2.3(2) . . . . ?
C54D C55D C56D C61D -179.87(16) . . . . ?
C54D C55D C64D C46D -1.2(2) . . . . ?
C54D C55D C64D C63D -179.58(16) . . . . ?
C55D C56D C61D C62D -0.7(3) . . . . ?
C56D C51D C52D C53D -3.4(3) . . . . ?
C56D C55D C64D C46D 177.82(14) . . . . ?
C56D C55D C64D C63D -0.6(2) . . . . ?
C56D C61D C62D C63D -0.3(3) . . . . ?
C61D C62D C63D C64D 0.8(3) . . . . ?
C62D C63D C64D C46D -178.71(15) . . . . ?
C62D C63D C64D C55D -0.4(2) . . . . ?
C64D C55D C56D C51D -176.68(15) . . . . ?
C64D C55D C56D C61D 1.1(2) . . . . ?
N11E C12E C13E C14E -0.3(4) . . . . ?
N11E C16E C25E N21E 2.6(2) . . . . ?
N11E C16E C25E C24E 178.30(18) . . . . ?
C12E N11E C16E C15E 2.5(3) . . . . ?
C12E N11E C16E C25E -174.96(18) . . . . ?
C12E C13E C14E C15E 0.1(4) . . . . ?
C13E C14E C15E C16E 1.4(3) . . . . ?
C14E C15E C16E N11E -2.7(3) . . . . ?
C14E C15E C16E C25E 174.54(18) . . . . ?
C15E C16E C25E N21E -174.89(16) . . . . ?
C15E C16E C25E C24E 0.9(3) . . . . ?
C16E N11E C12E C13E -0.9(3) . . . . ?
N21E N22E C23E C24E -1.0(2) . . . . ?
N21E N22E C26E C51E -88.66(19) . . . . ?
N22E N21E C25E C16E 176.05(15) . . . . ?
N22E N21E C25E C24E -0.40(19) . . . . ?
N22E C23E C24E C25E 0.7(2) . . . . ?
N22E C26E C51E C52E 4.0(2) . . . . ?
N22E C26E C51E C56E -173.08(14) . . . . ?
C23E N22E C26E C51E 83.7(2) . . . . ?
C23E C24E C25E C16E -176.19(17) . . . . ?
C23E C24E C25E N21E -0.2(2) . . . . ?
C25E N21E N22E C23E 0.83(19) . . . . ?
C25E N21E N22E C26E 174.06(15) . . . . ?
C26E N22E C23E C24E -174.14(16) . . . . ?
C26E C51E C52E C53E -178.86(17) . . . . ?
C26E C51E C56E C55E 178.19(14) . . . . ?
C26E C51E C56E C61E -1.3(2) . . . . ?
N31E C32E C33E C34E 1.1(3) . . . . ?
N31E C32E C45E N41E 0.9(2) . . . . ?
N31E C32E C45E C44E -176.76(19) . . . . ?
C32E N31E C36E C35E -0.2(3) . . . . ?
C32E C33E C34E C35E -1.0(4) . . . . ?
C33E C32E C45E N41E 179.47(18) . . . . ?
C33E C32E C45E C44E 1.8(3) . . . . ?
C33E C34E C35E C36E 0.5(4) . . . . ?
C34E C35E C36E N31E 0.2(4) . . . . ?
C36E N31E C32E C33E -0.5(3) . . . . ?
C36E N31E C32E C45E 178.17(17) . . . . ?
N41E N42E C43E C44E 0.9(2) . . . . ?
N41E N42E C46E C64E 83.7(2) . . . . ?
N42E N41E C45E C32E -177.24(15) . . . . ?
N42E N41E C45E C44E 0.8(2) . . . . ?
N42E C43E C44E C45E -0.3(2) . . . . ?
N42E C46E C64E C55E -178.76(15) . . . . ?
N42E C46E C64E C63E 0.8(2) . . . . ?
C43E N42E C46E C64E -85.0(2) . . . . ?
C43E C44E C45E C32E 177.44(19) . . . . ?
C43E C44E C45E N41E -0.3(2) . . . . ?
C45E C32E C33E C34E -177.5(2) . . . . ?
C45E N41E N42E C43E -1.1(2) . . . . ?
C45E N41E N42E C46E -171.32(15) . . . . ?
C46E N42E C43E C44E 170.47(17) . . . . ?
C51E C52E C53E C54E 1.1(3) . . . . ?
C51E C56E C61E C62E 177.70(17) . . . . ?
C52E C51E C56E C55E 1.0(2) . . . . ?
C52E C51E C56E C61E -178.40(16) . . . . ?
C52E C53E C54E C55E 0.4(3) . . . . ?
C53E C54E C55E C56E -1.0(3) . . . . ?
C53E C54E C55E C64E 177.15(17) . . . . ?
C54E C55E C56E C51E 0.3(2) . . . . ?
C54E C55E C56E C61E 179.79(15) . . . . ?
C54E C55E C64E C46E 1.5(2) . . . . ?
C54E C55E C64E C63E -178.11(17) . . . . ?
C55E C56E C61E C62E -1.7(3) . . . . ?
C56E C51E C52E C53E -1.8(3) . . . . ?
C56E C55E C64E C46E 179.61(15) . . . . ?
C56E C55E C64E C63E 0.0(2) . . . . ?
C56E C61E C62E C63E 0.3(3) . . . . ?
C61E C62E C63E C64E 1.4(3) . . . . ?
C62E C63E C64E C46E 178.93(17) . . . . ?
C62E C63E C64E C55E -1.5(3) . . . . ?
C64E C55E C56E C51E -177.89(15) . . . . ?
C64E C55E C56E C61E 1.6(2) . . . . ?
N11F C12F C13F C14F -0.6(3) . . . . ?
N11F C12F C25F N21F -0.8(2) . . . . ?
N11F C12F C25F C24F 179.17(18) . . . . ?
C12F N11F C16F C15F -1.0(3) . . . . ?
C12F C13F C14F C15F 0.8(4) . . . . ?
C13F C12F C25F N21F 177.01(19) . . . . ?
C13F C12F C25F C24F -3.0(3) . . . . ?
C13F C14F C15F C16F -1.0(4) . . . . ?
C14F C15F C16F N11F 1.2(4) . . . . ?
C16F N11F C12F C13F 0.7(3) . . . . ?
C16F N11F C12F C25F 178.58(18) . . . . ?
N21F N22F C23F C24F 0.02(19) . . . . ?
N21F N22F C26F C51F 86.60(17) . . . . ?
N22F N21F C25F C12F -178.89(15) . . . . ?
N22F N21F C25F C24F 1.10(19) . . . . ?
N22F C23F C24F C25F 0.64(19) . . . . ?
N22F C26F C51F C52F 9.6(2) . . . . ?
N22F C26F C51F C56F -169.73(14) . . . . ?
C23F N22F C26F C51F -88.13(19) . . . . ?
C23F C24F C25F C12F 178.89(18) . . . . ?
C23F C24F C25F N21F -1.1(2) . . . . ?
C25F C12F C13F C14F -178.4(2) . . . . ?
C25F N21F N22F C23F -0.69(18) . . . . ?
C25F N21F N22F C26F -176.21(14) . . . . ?
C26F N22F C23F C24F 175.16(15) . . . . ?
C26F C51F C52F C53F -178.97(16) . . . . ?
C26F C51F C56F C55F 176.80(14) . . . . ?
C26F C51F C56F C61F -1.6(2) . . . . ?
N31F C32F C33F C34F 0.8(3) . . . . ?
N31F C32F C45F N41F -7.6(2) . . . . ?
N31F C32F C45F C44F 169.36(18) . . . . ?
C32F N31F C36F C35F -1.8(3) . . . . ?
C32F C33F C34F C35F -1.2(3) . . . . ?
C33F C32F C45F N41F 172.11(16) . . . . ?
C33F C32F C45F C44F -11.0(3) . . . . ?
C33F C34F C35F C36F 0.1(3) . . . . ?
C34F C35F C36F N31F 1.4(3) . . . . ?
C36F N31F C32F C33F 0.7(2) . . . . ?
C36F N31F C32F C45F -179.65(15) . . . . ?
N41F N42F C43F C44F -1.2(2) . . . . ?
N41F N42F C46F C64F -84.32(19) . . . . ?
N42F N41F C45F C32F 176.07(14) . . . . ?
N42F N41F C45F C44F -1.44(19) . . . . ?
N42F C43F C44F C45F 0.2(2) . . . . ?
N42F C46F C64F C55F 176.82(15) . . . . ?
N42F C46F C64F C63F -5.8(2) . . . . ?
C43F N42F C46F C64F 90.2(2) . . . . ?
C43F C44F C45F C32F -176.32(18) . . . . ?
C43F C44F C45F N41F 0.8(2) . . . . ?
C45F C32F C33F C34F -178.80(16) . . . . ?
C45F N41F N42F C43F 1.61(18) . . . . ?
C45F N41F N42F C46F 176.85(14) . . . . ?
C46F N42F C43F C44F -176.12(16) . . . . ?
C51F C52F C53F C54F 1.7(3) . . . . ?
C51F C56F C61F C62F 175.19(16) . . . . ?
C52F C51F C56F C55F -2.6(2) . . . . ?
C52F C51F C56F C61F 179.01(15) . . . . ?
C52F C53F C54F C55F -1.6(3) . . . . ?
C53F C54F C55F C56F -0.7(3) . . . . ?
C53F C54F C55F C64F 178.44(17) . . . . ?
C54F C55F C56F C51F 2.7(2) . . . . ?
C54F C55F C56F C61F -178.82(15) . . . . ?
C54F C55F C64F C46F -1.0(2) . . . . ?
C54F C55F C64F C63F -178.39(16) . . . . ?
C55F C56F C61F C62F -3.2(2) . . . . ?
C56F C51F C52F C53F 0.4(3) . . . . ?
C56F C55F C64F C46F 178.09(15) . . . . ?
C56F C55F C64F C63F 0.7(2) . . . . ?
C56F C61F C62F C63F 1.7(3) . . . . ?
C61F C62F C63F C64F 1.2(3) . . . . ?
C62F C63F C64F C46F -179.69(16) . . . . ?
C62F C63F C64F C55F -2.4(3) . . . . ?
C64F C55F C56F C51F -176.44(15) . . . . ?
C64F C55F C56F C61F 2.0(2) . . . . ?
C11G C12G C13G C14G -0.6(3) . . . . ?
C12G C11G C16G C15G 0.8(3) . . . . ?
C12G C13G C14G C15G 0.5(3) . . . . ?
C13G C14G C15G C16G 0.3(4) . . . . ?
C14G C15G C16G C11G -0.9(3) . . . . ?
C16G C11G C12G C13G -0.1(3) . . . . ?
C16G C11G C12G C31G 178.1(2) . . . . ?
C21G C11G C12G C13G -179.35(17) . . . . ?
C21G C11G C12G C31G -1.2(3) . . . . ?
C21G C11G C16G C15G -179.89(19) . . . . ?
C31G C12G C13G C14G -178.7(2) . . . . ?
C11H C12H C13H C14H -0.8(18) . . . . ?
C12H C11H C16H C15H -2(2) . . . . ?
C12H C13H C14H C15H -3(2) . . . . ?
C13H C14H C15H C16H 5(3) . . . . ?
C14H C15H C16H C11H -2(3) . . . . ?
C16H C11H C12H C13H 3.4(18) . . . . ?
C16H C11H C12H C31H -179.7(14) . . . . ?
C21H C11H C12H C13H 178.4(11) . . . . ?
C21H C11H C12H C31H -4.8(18) . . . . ?
C21H C11H C16H C15H -176.9(17) . . . . ?
C31H C12H C13H C14H -177.6(14) . . . . ?

_shelx_res_file                  
;
TITL shelxt in C2/c #15
    dmwms-2v2-340_b20.res
    created by SHELXL-2018/3 at 11:23:24 on 12-Apr-2021
REM reset to C2/c #15
CELL 0.6889 32.9273 30.2675 39.9714 90 96.206 90
ZERR 4 0.000066 0.000061 0.000082 0 0.000175 0
LATT 7
SYMM -X,+Y,0.5-Z
SFAC B C Cl Co F H N O
DISP B 0.0004 0.0006 6.3277
DISP C 0.0019 0.0015 10.8482
DISP Cl 0.1253 0.1495 623.9827
DISP Co 0.2978 0.9222 3700.8059
DISP F 0.0124 0.0097 47.6614
DISP H 0 0 0.6228
DISP N 0.0037 0.0031 18.3366
DISP O 0.0071 0.0057 30.1916
UNIT 62 1540 2 32 248 1616 304 132
EADP Cl3X B35X
SIMU 0.04 0.08 2.5 N11A > F98X
RIGU N11A > F98X
SADI 0.06 N22H C16H N22H C12H
SADI 0.04 C21H C16H C21H C12H
FLAT N22H C21H C11H C16H C12H

L.S. 8 0 0
PLAN  51
SIZE 0.09 0.11 0.12
TEMP -173.15
CONF
MORE -1
BOND $H
ABIN
fmap 2
acta
SHEL 999 0.69
OMIT -5 1 1
OMIT -3 3 5
OMIT 6 0 0
OMIT 8 0 2
OMIT 2 2 3
OMIT 3 3 7
OMIT 7 7 2
OMIT -5 5 6
OMIT -3 5 7
OMIT -1 5 2
OMIT 8 8 1
OMIT -6 6 10
OMIT 2 4 7
OMIT -7 3 4
OMIT 12 2 3
OMIT 1 5 1
OMIT 12 12 2
OMIT 6 2 8
OMIT -5 5 5
OMIT -1 5 5
OMIT 6 2 0
OMIT -3 13 3
OMIT 1 5 3
OMIT 5 1 6
OMIT 5 11 0
OMIT 0 2 3
OMIT 3 5 4
OMIT -10 4 1
OMIT -8 8 6
OMIT -2 0 8
OMIT -3 1 8
OMIT -6 0 2
OMIT 0 4 2
OMIT -3 7 8
OMIT 5 3 4
OMIT -7 1 3
OMIT 9 3 4
OMIT 5 3 3
OMIT 9 1 3
OMIT -13 7 4
OMIT 3 13 4
OMIT 3 7 9
OMIT -2 6 4
REM <olex2.extras>
REM <HklSrc "%.\\DMWMS-2v2-340_B20.hkl">
REM </olex2.extras>

WGHT    0.117600
FVAR       0.04440
CO1   4    0.098178    0.482483    0.360880    11.00000    0.02623    0.03364 =
         0.03527    0.00546    0.00266    0.00491
CO2   4    0.266360    0.543840    0.615604    11.00000    0.03272    0.04111 =
         0.03294   -0.01109    0.00402   -0.00466
CO3   4    0.513274    0.341355    0.535492    11.00000    0.02559    0.03070 =
         0.03610    0.00294    0.00262   -0.00035
CO4   4    0.354525    0.284864    0.277085    11.00000    0.02557    0.04173 =
         0.02863    0.00634    0.00561    0.00458
N11A  7    0.045874    0.522196    0.340250    11.00000    0.03087    0.05555 =
         0.05309    0.02156    0.00752    0.01101
C12A  2    0.052838    0.547531    0.313611    11.00000    0.03492    0.06058 =
         0.05203    0.02361    0.00677    0.01564
PART 1
C13A  2    0.024134    0.577663    0.299022    11.00000    0.04269    0.11045 =
         0.08965    0.06193    0.01435    0.02931
AFIX  43
H13A  6    0.029878    0.595550    0.280578    11.00000   -1.20000
AFIX   0
C14A  2   -0.012883    0.580751    0.312162    11.00000    0.05653    0.16367 =
         0.13587    0.10132    0.03911    0.06439
AFIX  43
H14A  6   -0.033162    0.600755    0.302635    11.00000   -1.20000
AFIX   0
PART 0
C15A  2   -0.020334    0.554610    0.339249    11.00000    0.04610    0.15861 =
         0.12799    0.09068    0.03545    0.05251
AFIX  43
H15A  6   -0.045612    0.556427    0.348593    11.00000   -1.20000
AFIX   0
C16A  2    0.009618    0.526013    0.352297    11.00000    0.03840    0.10225 =
         0.07593    0.04709    0.01803    0.02714
AFIX  43
H16A  6    0.004379    0.508004    0.370817    11.00000   -1.20000
AFIX   0
N21A  7    0.119432    0.513890    0.317741    11.00000    0.02939    0.03768 =
         0.03811    0.00617    0.00595    0.00441
N22A  7    0.154418    0.519129    0.303155    11.00000    0.03261    0.03411 =
         0.03923    0.00186    0.00932    0.00202
C23A  2    0.150353    0.551336    0.279624    11.00000    0.04699    0.03486 =
         0.04111    0.00494    0.01372   -0.00026
AFIX  43
H23A  6    0.170897    0.560826    0.266282    11.00000   -1.20000
AFIX   0
C24A  2    0.111684    0.567882    0.278319    11.00000    0.04561    0.03523 =
         0.04223    0.00907    0.00727    0.00322
AFIX  43
H24A  6    0.099877    0.590785    0.264207    11.00000   -1.20000
AFIX   0
C25A  2    0.093243    0.543593    0.302416    11.00000    0.03443    0.03878 =
         0.04055    0.00753    0.00270    0.00677
C26A  2    0.189861    0.492331    0.313440    11.00000    0.02850    0.03762 =
         0.04381   -0.00078    0.00675    0.00139
AFIX  23
H26A  6    0.194150    0.491627    0.338334    11.00000   -1.20000
H26B  6    0.214137    0.506439    0.305400    11.00000   -1.20000
AFIX   0
SAME 0.02 0.04 N11A > C16A
N31A  7    0.394377    0.244651    0.309744    11.00000    0.02866    0.04593 =
         0.03107    0.00293    0.00687    0.00910
C32A  2    0.378466    0.228468    0.337142    11.00000    0.03290    0.03586 =
         0.03037    0.00088    0.00457    0.00517
C33A  2    0.400909    0.202568    0.361104    11.00000    0.04442    0.04594 =
         0.03322    0.00461    0.00075    0.00715
AFIX  43
H33A  6    0.389077    0.192205    0.380284    11.00000   -1.20000
AFIX   0
C34A  2    0.440870    0.192108    0.356540    11.00000    0.04377    0.05323 =
         0.04392    0.00526   -0.00564    0.01558
AFIX  43
H34A  6    0.457005    0.174743    0.372721    11.00000   -1.20000
AFIX   0
C35A  2    0.457061    0.207314    0.328021    11.00000    0.03455    0.06003 =
         0.04558   -0.00293    0.00136    0.01920
AFIX  43
H35A  6    0.484151    0.199817    0.324071    11.00000   -1.20000
AFIX   0
C36A  2    0.433145    0.233517    0.305485    11.00000    0.03047    0.05785 =
         0.03720    0.00236    0.00737    0.01250
AFIX  43
H36A  6    0.444486    0.244156    0.286155    11.00000   -1.20000
AFIX   0
SAME 0.02 0.04 N21A > C26A
N41A  7    0.314990    0.262950    0.314822    11.00000    0.02542    0.03344 =
         0.03276    0.00200    0.00769    0.00333
N42A  7    0.276033    0.264614    0.322880    11.00000    0.02726    0.03424 =
         0.03388    0.00214    0.00942    0.00198
C43A  2    0.272371    0.242707    0.351976    11.00000    0.03514    0.04451 =
         0.03499    0.00190    0.01307   -0.00115
AFIX  43
H43A  6    0.248095    0.239770    0.362647    11.00000   -1.20000
AFIX   0
C44A  2    0.309940    0.225510    0.363307    11.00000    0.03913    0.03913 =
         0.03163    0.00341    0.00971    0.00007
AFIX  43
H44A  6    0.317051    0.208405    0.382997    11.00000   -1.20000
AFIX   0
C45A  2    0.335373    0.238834    0.339350    11.00000    0.03125    0.03285 =
         0.02957    0.00113    0.00612    0.00230
C46A  2    0.244233    0.291828    0.304822    11.00000    0.02534    0.03669 =
         0.03687   -0.00136    0.00674    0.00252
AFIX  23
H46A  6    0.217129    0.279852    0.308613    11.00000   -1.20000
H46B  6    0.246768    0.290252    0.280396    11.00000   -1.20000
AFIX   0
C51A  2    0.186723    0.445149    0.300404    11.00000    0.02802    0.03696 =
         0.03602   -0.00049    0.00926    0.00129
C52A  2    0.154910    0.430691    0.278264    11.00000    0.02961    0.04024 =
         0.03359    0.00100    0.00621    0.00530
AFIX  43
H52A  6    0.133997    0.450753    0.270019    11.00000   -1.20000
AFIX   0
C53A  2    0.152879    0.386119    0.267536    11.00000    0.02845    0.04180 =
         0.03428   -0.00390    0.00146    0.00075
AFIX  43
H53A  6    0.130660    0.376620    0.252065    11.00000   -1.20000
AFIX   0
C54A  2    0.182455    0.356582    0.279139    11.00000    0.02949    0.03855 =
         0.03366   -0.00414    0.00494   -0.00128
AFIX  43
H54A  6    0.180664    0.326806    0.271608    11.00000   -1.20000
AFIX   0
C55A  2    0.215979    0.370057    0.302451    11.00000    0.02392    0.03588 =
         0.03414   -0.00124    0.00692    0.00048
C56A  2    0.218582    0.414953    0.312727    11.00000    0.02540    0.03818 =
         0.03613   -0.00403    0.00769    0.00136
C61A  2    0.252330    0.428943    0.335428    11.00000    0.02592    0.03940 =
         0.04903   -0.01038    0.00382    0.00204
AFIX  43
H61A  6    0.255039    0.459245    0.341452    11.00000   -1.20000
AFIX   0
C62A  2    0.280881    0.399282    0.348657    11.00000    0.02659    0.04716 =
         0.04995   -0.01271   -0.00093    0.00339
AFIX  43
H62A  6    0.302856    0.408872    0.364335    11.00000   -1.20000
AFIX   0
C63A  2    0.277872    0.354392    0.339124    11.00000    0.02426    0.04190 =
         0.04374   -0.00642    0.00214    0.00555
AFIX  43
H63A  6    0.297600    0.333905    0.348829    11.00000   -1.20000
AFIX   0
C64A  2    0.246823    0.339930    0.316017    11.00000    0.02130    0.03688 =
         0.03622   -0.00301    0.00712    0.00169
SAME 0.02 0.04 N11A > C16A
N11B  7    0.079822    0.424024    0.334511    11.00000    0.03366    0.04669 =
         0.03242    0.00380    0.00289   -0.00259
C12B  2    0.102660    0.387738    0.342674    11.00000    0.04228    0.03897 =
         0.03013    0.00084    0.00889   -0.00395
C13B  2    0.092233    0.346094    0.329682    11.00000    0.06579    0.04183 =
         0.03944   -0.00599    0.01670   -0.01216
AFIX  43
H13B  6    0.108605    0.320986    0.336001    11.00000   -1.20000
AFIX   0
C14B  2    0.057258    0.342376    0.307259    11.00000    0.07156    0.06048 =
         0.04833   -0.00961    0.01416   -0.02613
AFIX  43
H14B  6    0.049066    0.314381    0.298135    11.00000   -1.20000
AFIX   0
C15B  2    0.034510    0.379327    0.298295    11.00000    0.06017    0.08518 =
         0.04154   -0.00433   -0.00153   -0.02847
AFIX  43
H15B  6    0.010657    0.377197    0.282730    11.00000   -1.20000
AFIX   0
C16B  2    0.046682    0.419789    0.312178    11.00000    0.04487    0.06652 =
         0.03909    0.00532   -0.00330   -0.00978
AFIX  43
H16B  6    0.031023    0.445329    0.305647    11.00000   -1.20000
AFIX   0
SAME 0.02 0.04 N21A > C26A
N21B  7    0.148096    0.436821    0.376570    11.00000    0.02884    0.03576 =
         0.03122    0.00119    0.00072    0.00692
N22B  7    0.184969    0.434141    0.395312    11.00000    0.03040    0.04317 =
         0.03540   -0.00256    0.00012    0.00993
C23B  2    0.199297    0.392111    0.396274    11.00000    0.04522    0.04789 =
         0.03889   -0.00029    0.00236    0.02217
AFIX  43
H23B  6    0.224348    0.382300    0.407929    11.00000   -1.20000
AFIX   0
C24B  2    0.171327    0.366339    0.377510    11.00000    0.05176    0.03791 =
         0.03851    0.00157    0.01102    0.01500
AFIX  43
H24B  6    0.172901    0.335494    0.373445    11.00000   -1.20000
AFIX   0
C25B  2    0.139927    0.395215    0.365611    11.00000    0.03934    0.03469 =
         0.03046    0.00074    0.00778    0.00559
C26B  2    0.202982    0.471136    0.414931    11.00000    0.02689    0.04850 =
         0.03887   -0.00321    0.00040    0.00470
AFIX  23
H26C  6    0.196853    0.498903    0.402296    11.00000   -1.20000
H26D  6    0.233030    0.467509    0.418223    11.00000   -1.20000
AFIX   0
SAME 0.02 0.04 N11A > C16A
N31B  7    0.291591    0.605968    0.636167    11.00000    0.04682    0.04582 =
         0.03941   -0.01356    0.00110   -0.00764
C32B  2    0.270172    0.642122    0.626140    11.00000    0.06049    0.04690 =
         0.04054   -0.01105   -0.00345   -0.00513
C33B  2    0.284008    0.684709    0.634786    11.00000    0.09110    0.04304 =
         0.05091   -0.00997   -0.00821   -0.00764
AFIX  43
H33B  6    0.268136    0.709864    0.627621    11.00000   -1.20000
AFIX   0
C34B  2    0.321112    0.689427    0.653896    11.00000    0.09147    0.05010 =
         0.05089   -0.01429   -0.00541   -0.02210
AFIX  43
H34B  6    0.331556    0.718042    0.659537    11.00000   -1.20000
AFIX   0
C35B  2    0.342959    0.652473    0.664770    11.00000    0.06193    0.06341 =
         0.04684   -0.02030   -0.00051   -0.01696
AFIX  43
H35B  6    0.368438    0.655168    0.678233    11.00000   -1.20000
AFIX   0
C36B  2    0.327159    0.611277    0.655746    11.00000    0.04865    0.05395 =
         0.04245   -0.01514    0.00050   -0.00857
AFIX  43
H36B  6    0.341993    0.585752    0.663678    11.00000   -1.20000
AFIX   0
SAME 0.02 0.04 N21A > C26A
N41B  7    0.224758    0.593113    0.593259    11.00000    0.04684    0.04426 =
         0.03638   -0.01039   -0.00138    0.00015
N42B  7    0.187619    0.594674    0.574878    11.00000    0.05050    0.05144 =
         0.04834   -0.01612   -0.00875    0.00705
C43B  2    0.171612    0.635480    0.575240    11.00000    0.07190    0.05902 =
         0.08987   -0.02519   -0.02740    0.02505
AFIX  43
H43B  6    0.145997    0.644670    0.564220    11.00000   -1.20000
AFIX   0
C44B  2    0.199289    0.661467    0.594572    11.00000    0.09838    0.05095 =
         0.09516   -0.02956   -0.03463    0.02347
AFIX  43
H44B  6    0.196462    0.691876    0.599732    11.00000   -1.20000
AFIX   0
C45B  2    0.232024    0.634378    0.604959    11.00000    0.06426    0.04449 =
         0.05296   -0.01608   -0.00863    0.00453
C46B  2    0.172606    0.556841    0.554910    11.00000    0.04352    0.04926 =
         0.04305   -0.01182   -0.00633    0.00276
AFIX  23
H46C  6    0.142606    0.559363    0.549753    11.00000   -1.20000
H46D  6    0.178388    0.529586    0.568273    11.00000   -1.20000
AFIX   0
SAME 0.02 0.04 C51A > C64A
C51B  2    0.186771    0.474508    0.449223    11.00000    0.02857    0.04238 =
         0.03648   -0.00084   -0.00292    0.00684
C52B  2    0.160551    0.443285    0.459581    11.00000    0.03669    0.03780 =
         0.03707   -0.00322   -0.00447    0.00341
AFIX  43
H52B  6    0.153797    0.418208    0.445799    11.00000   -1.20000
AFIX   0
C53B  2    0.143485    0.447723    0.490233    11.00000    0.04097    0.04175 =
         0.03786    0.00206   -0.00115   -0.00273
AFIX  43
H53B  6    0.125501    0.425700    0.496988    11.00000   -1.20000
AFIX   0
C54B  2    0.152798    0.483720    0.510271    11.00000    0.03724    0.04688 =
         0.03394   -0.00220   -0.00091    0.00029
AFIX  43
H54B  6    0.140346    0.487179    0.530470    11.00000   -1.20000
AFIX   0
C55B  2    0.180841    0.515894    0.501180    11.00000    0.02980    0.03927 =
         0.03695   -0.00206   -0.00595    0.00389
C56B  2    0.198465    0.511337    0.470334    11.00000    0.02847    0.04010 =
         0.03855   -0.00046   -0.00364    0.00340
C61B  2    0.227085    0.543328    0.461741    11.00000    0.03709    0.05298 =
         0.04052   -0.00008   -0.00093   -0.00378
AFIX  43
H61B  6    0.239362    0.540355    0.441417    11.00000   -1.20000
AFIX   0
C62B  2    0.237096    0.578456    0.482596    11.00000    0.04912    0.05681 =
         0.04872    0.00050   -0.00445   -0.01600
AFIX  43
H62B  6    0.256273    0.599690    0.476577    11.00000   -1.20000
AFIX   0
C63B  2    0.219423    0.583452    0.512657    11.00000    0.05195    0.04713 =
         0.04559   -0.00487   -0.00802   -0.00882
AFIX  43
H63B  6    0.226562    0.608225    0.526664    11.00000   -1.20000
AFIX   0
C64B  2    0.191791    0.552968    0.522280    11.00000    0.03807    0.04339 =
         0.04093   -0.00405   -0.00504    0.00336
SAME 0.02 0.04 N11A > C16A
N11C  7    0.119305    0.536717    0.392270    11.00000    0.03231    0.03367 =
         0.04845    0.00117    0.00215    0.00755
C12C  2    0.103368    0.538950    0.422067    11.00000    0.03493    0.03631 =
         0.04566   -0.00143   -0.00159    0.01179
C13C  2    0.113824    0.572817    0.444947    11.00000    0.04611    0.04580 =
         0.05270   -0.01010   -0.00510    0.01185
AFIX  43
H13C  6    0.102436    0.573734    0.465782    11.00000   -1.20000
AFIX   0
C14C  2    0.140681    0.604811    0.437152    11.00000    0.05373    0.04696 =
         0.07220   -0.01580   -0.00972    0.00532
AFIX  43
H14C  6    0.148255    0.628013    0.452581    11.00000   -1.20000
AFIX   0
C15C  2    0.156538    0.602971    0.406779    11.00000    0.04852    0.03899 =
         0.08045   -0.00169   -0.00347   -0.00549
AFIX  43
H15C  6    0.174977    0.625054    0.400855    11.00000   -1.20000
AFIX   0
C16C  2    0.145387    0.568735    0.385020    11.00000    0.03719    0.03721 =
         0.06128    0.00193    0.00267    0.00194
AFIX  43
H16C  6    0.156522    0.567652    0.364079    11.00000   -1.20000
AFIX   0
SAME 0.02 0.04 N21A > C26A
N21C  7    0.066539    0.472266    0.405029    11.00000    0.03045    0.03435 =
         0.03836    0.00523    0.00485    0.00706
N22C  7    0.036059    0.447842    0.416033    11.00000    0.03404    0.04272 =
         0.04025    0.00668    0.00805    0.00547
C23C  2    0.025301    0.463398    0.445270    11.00000    0.04294    0.05802 =
         0.04318    0.00580    0.01425    0.00901
AFIX  43
H23C  6    0.005056    0.451217    0.457782    11.00000   -1.20000
AFIX   0
C24C  2    0.048627    0.499861    0.453854    11.00000    0.04493    0.05633 =
         0.04122   -0.00126    0.00797    0.01218
AFIX  43
H24C  6    0.047836    0.518070    0.473131    11.00000   -1.20000
AFIX   0
C25C  2    0.073976    0.504580    0.428054    11.00000    0.03338    0.04040 =
         0.04004    0.00273    0.00446    0.01271
C26C  2    0.021402    0.407293    0.399452    11.00000    0.03328    0.04273 =
         0.04184    0.01024    0.00555   -0.00137
AFIX  23
H26E  6    0.021841    0.410678    0.374859    11.00000   -1.20000
H26F  6   -0.007284    0.402293    0.403772    11.00000   -1.20000
AFIX   0
SAME 0.02 0.04 N11A > C16A
N31C  7   -0.033756    0.093689    0.448280    11.00000    0.02880    0.03518 =
         0.03866    0.00201    0.00248   -0.00291
C32C  2   -0.018834    0.078432    0.420364    11.00000    0.02707    0.03446 =
         0.03968    0.00014   -0.00075   -0.00087
C33C  2   -0.032023    0.038839    0.405267    11.00000    0.03685    0.03621 =
         0.04206   -0.00153   -0.00025   -0.00415
AFIX  43
H33C  6   -0.021057    0.028775    0.385600    11.00000   -1.20000
AFIX   0
C34C  2   -0.061352    0.014274    0.419280    11.00000    0.04315    0.03656 =
         0.05038   -0.00027   -0.00052   -0.00882
AFIX  43
H34C  6   -0.071269   -0.012508    0.409036    11.00000   -1.20000
AFIX   0
C35C  2   -0.076055    0.029226    0.448415    11.00000    0.03913    0.03882 =
         0.05252    0.00506    0.00396   -0.01036
AFIX  43
H35C  6   -0.095688    0.012587    0.458816    11.00000   -1.20000
AFIX   0
C36C  2   -0.061433    0.069163    0.462120    11.00000    0.03486    0.03738 =
         0.04486    0.00293    0.00456   -0.00595
AFIX  43
H36C  6   -0.071481    0.079473    0.482111    11.00000   -1.20000
AFIX   0
SAME 0.02 0.04 N21A > C26A
N41C  7    0.022797    0.144034    0.423336    11.00000    0.02638    0.03408 =
         0.03591    0.00202    0.00357   -0.00491
N42C  7    0.051301    0.162280    0.405382    11.00000    0.03081    0.03681 =
         0.03961    0.00321    0.00604   -0.00475
C43C  2    0.057623    0.137322    0.378522    11.00000    0.03297    0.04820 =
         0.03986   -0.00047    0.00766   -0.00251
AFIX  43
H43C  6    0.076097    0.143745    0.362495    11.00000   -1.20000
AFIX   0
C44C  2    0.032559    0.100812    0.378388    11.00000    0.03420    0.04635 =
         0.03742   -0.00241    0.00414   -0.00323
AFIX  43
H44C  6    0.030032    0.077260    0.362590    11.00000   -1.20000
AFIX   0
C45C  2    0.011598    0.106341    0.406922    11.00000    0.02838    0.03475 =
         0.03719   -0.00010    0.00045   -0.00101
C46C  2    0.070089    0.204727    0.414417    11.00000    0.03047    0.03755 =
         0.04252    0.00461    0.00184   -0.00828
AFIX  23
H46E  6    0.097755    0.205360    0.406887    11.00000   -1.20000
H46F  6    0.073212    0.207621    0.439233    11.00000   -1.20000
AFIX   0
SAME 0.02 0.04 C51A > C64A
C51C  2    0.046687    0.367302    0.411277    11.00000    0.03181    0.04069 =
         0.03560    0.00939    0.00566   -0.00234
C52C  2    0.079183    0.371553    0.435361    11.00000    0.03702    0.03825 =
         0.04129    0.00386    0.00017   -0.00257
AFIX  43
H52C  6    0.085712    0.399794    0.444828    11.00000   -1.20000
AFIX   0
C53C  2    0.103244    0.334639    0.446423    11.00000    0.03749    0.04192 =
         0.04480    0.00295   -0.00809   -0.00531
AFIX  43
H53C  6    0.126466    0.338572    0.462431    11.00000   -1.20000
AFIX   0
C54C  2    0.093486    0.293516    0.434380    11.00000    0.03184    0.03907 =
         0.04276    0.00675   -0.00116   -0.00243
AFIX  43
H54C  6    0.109893    0.268934    0.441993    11.00000   -1.20000
AFIX   0
C55C  2    0.058646    0.287218    0.410326    11.00000    0.02885    0.04181 =
         0.03263    0.00722    0.00374   -0.00417
C56C  2    0.035407    0.324617    0.398099    11.00000    0.03139    0.04157 =
         0.03267    0.00941    0.00508   -0.00444
C61C  2    0.001381    0.318188    0.373385    11.00000    0.03361    0.04701 =
         0.04015    0.01285   -0.00077   -0.00372
AFIX  43
H61C  6   -0.013946    0.342890    0.364443    11.00000   -1.20000
AFIX   0
C62C  2   -0.009268    0.276406    0.362494    11.00000    0.03934    0.05023 =
         0.04024    0.00921   -0.00677   -0.00718
AFIX  43
H62C  6   -0.031843    0.272481    0.345847    11.00000   -1.20000
AFIX   0
C63C  2    0.012770    0.239091    0.375614    11.00000    0.03981    0.04390 =
         0.04322    0.00418   -0.00271   -0.00987
AFIX  43
H63C  6    0.004575    0.210382    0.368011    11.00000   -1.20000
AFIX   0
C64C  2    0.046034    0.243980    0.399334    11.00000    0.03168    0.04137 =
         0.03677    0.00775    0.00358   -0.00654
SAME 0.02 0.04 N11A > C16A
N11D  7    0.228051    0.533903    0.655085    11.00000    0.03367    0.04749 =
         0.03273   -0.01216    0.00221   -0.00026
C12D  2    0.244742    0.509553    0.681404    11.00000    0.03733    0.04395 =
         0.03518   -0.00973    0.00397    0.00061
C13D  2    0.222456    0.496409    0.707284    11.00000    0.04594    0.04922 =
         0.04003   -0.00548    0.00748    0.00070
AFIX  43
H13D  6    0.234718    0.478955    0.725386    11.00000   -1.20000
AFIX   0
C14D  2    0.181731    0.509392    0.706100    11.00000    0.04516    0.05967 =
         0.04321   -0.01243    0.01377   -0.00367
AFIX  43
H14D  6    0.165712    0.500745    0.723378    11.00000   -1.20000
AFIX   0
C15D  2    0.165076    0.534722    0.679789    11.00000    0.03615    0.06553 =
         0.04405   -0.01365    0.00935    0.00231
AFIX  43
H15D  6    0.137448    0.544151    0.678733    11.00000   -1.20000
AFIX   0
C16D  2    0.188880    0.546484    0.654710    11.00000    0.03620    0.05811 =
         0.03550   -0.01071    0.00253    0.00398
AFIX  43
H16D  6    0.177069    0.564122    0.636544    11.00000   -1.20000
AFIX   0
SAME 0.02 0.04 N21A > C26A
N21D  7    0.305670    0.509758    0.653104    11.00000    0.02918    0.04806 =
         0.04095   -0.01309    0.00326   -0.00160
N22D  7    0.345876    0.499044    0.660448    11.00000    0.03070    0.06767 =
         0.04524   -0.01575    0.00095    0.00344
C23D  2    0.352622    0.481622    0.691579    11.00000    0.04223    0.09548 =
         0.05054   -0.00886   -0.00600    0.01963
AFIX  43
H23D  6    0.378262    0.471727    0.702096    11.00000   -1.20000
AFIX   0
C24D  2    0.316522    0.480521    0.705546    11.00000    0.04996    0.07745 =
         0.04578   -0.00067    0.00167    0.01278
AFIX  43
H24D  6    0.311718    0.469724    0.727086    11.00000   -1.20000
AFIX   0
C25D  2    0.288237    0.499013    0.680723    11.00000    0.03757    0.04727 =
         0.03948   -0.00914    0.00295    0.00155
C26D  2    0.374523    0.503345    0.635427    11.00000    0.02693    0.06757 =
         0.05485   -0.02044    0.00451   -0.00393
AFIX  23
H26G  6    0.402659    0.504670    0.646959    11.00000   -1.20000
H26H  6    0.369137    0.531403    0.623007    11.00000   -1.20000
AFIX   0
SAME 0.02 0.04 N11A > C16A
N31D  7    0.552389    0.335891    0.494990    11.00000    0.03195    0.03458 =
         0.04720    0.00026    0.00677    0.00072
C32D  2    0.537962    0.355240    0.465482    11.00000    0.03250    0.03295 =
         0.04194   -0.00324    0.00709   -0.00590
C33D  2    0.558495    0.353757    0.436903    11.00000    0.03750    0.05110 =
         0.04621   -0.00523    0.01275   -0.00839
AFIX  43
H33D  6    0.548108    0.368675    0.416875    11.00000   -1.20000
AFIX   0
C34D  2    0.594983    0.329604    0.438486    11.00000    0.04030    0.05951 =
         0.05877   -0.01165    0.02107   -0.00461
AFIX  43
H34D  6    0.609518    0.327275    0.419284    11.00000   -1.20000
AFIX   0
C35D  2    0.609546    0.309218    0.468345    11.00000    0.04191    0.05279 =
         0.07793   -0.00514    0.02292    0.00558
AFIX  43
H35D  6    0.634094    0.292498    0.469869    11.00000   -1.20000
AFIX   0
C36D  2    0.587945    0.313471    0.495938    11.00000    0.03767    0.04587 =
         0.06281    0.00628    0.01264    0.00697
AFIX  43
H36D  6    0.598589    0.300014    0.516509    11.00000   -1.20000
AFIX   0
SAME 0.02 0.04 N21A > C26A
N41D  7    0.477636    0.370387    0.492516    11.00000    0.02692    0.02944 =
         0.03788    0.00159    0.00414   -0.00173
N42D  7    0.441044    0.389913    0.484421    11.00000    0.02712    0.02998 =
         0.03792    0.00202    0.00252   -0.00090
C43D  2    0.437958    0.407549    0.453256    11.00000    0.03473    0.03229 =
         0.03867    0.00400   -0.00186   -0.00318
AFIX  43
H43D  6    0.414982    0.422774    0.442383    11.00000   -1.20000
AFIX   0
C44D  2    0.474226    0.399450    0.440062    11.00000    0.03813    0.03626 =
         0.03452    0.00209    0.00173   -0.00828
AFIX  43
H44D  6    0.481544    0.407955    0.418635    11.00000   -1.20000
AFIX   0
C45D  2    0.497919    0.375852    0.465324    11.00000    0.03150    0.03195 =
         0.03609   -0.00141    0.00501   -0.00649
C46D  2    0.410595    0.391093    0.508074    11.00000    0.02815    0.02996 =
         0.04419    0.00175    0.00577   -0.00147
AFIX  23
H46G  6    0.412974    0.363832    0.521833    11.00000   -1.20000
H46H  6    0.383092    0.391282    0.495323    11.00000   -1.20000
AFIX   0
SAME 0.02 0.04 C51A > C64A
C51D  2    0.371482    0.465196    0.610526    11.00000    0.02557    0.04636 =
         0.04878   -0.00806    0.00306    0.00033
C52D  2    0.347294    0.429443    0.615518    11.00000    0.02922    0.05326 =
         0.04970   -0.00628    0.00926   -0.00161
AFIX  43
H52D  6    0.333523    0.428067    0.635187    11.00000   -1.20000
AFIX   0
C53D  2    0.342514    0.394615    0.591895    11.00000    0.03035    0.04276 =
         0.05844   -0.00076    0.01228   -0.00247
AFIX  43
H53D  6    0.324908    0.370558    0.595343    11.00000   -1.20000
AFIX   0
C54D  2    0.363258    0.395572    0.564059    11.00000    0.02906    0.03485 =
         0.04994   -0.00113    0.00661   -0.00107
AFIX  43
H54D  6    0.359454    0.372390    0.548003    11.00000   -1.20000
AFIX   0
C55D  2    0.390458    0.430801    0.558808    11.00000    0.02382    0.03401 =
         0.04308    0.00086    0.00172   -0.00046
C56D  2    0.394008    0.466768    0.582259    11.00000    0.02350    0.03718 =
         0.04628   -0.00378   -0.00036    0.00041
C61D  2    0.421429    0.502024    0.576612    11.00000    0.02989    0.03566 =
         0.05136   -0.00694    0.00107   -0.00242
AFIX  43
H61D  6    0.424035    0.526361    0.591701    11.00000   -1.20000
AFIX   0
C62D  2    0.443805    0.501158    0.549938    11.00000    0.03097    0.03429 =
         0.05440   -0.00103    0.00082   -0.00654
AFIX  43
H62D  6    0.461751    0.524939    0.546576    11.00000   -1.20000
AFIX   0
C63D  2    0.440658    0.465204    0.527112    11.00000    0.02845    0.03433 =
         0.04491    0.00195    0.00370   -0.00041
AFIX  43
H63D  6    0.456745    0.464884    0.508764    11.00000   -1.20000
AFIX   0
C64D  2    0.414453    0.430760    0.531353    11.00000    0.02772    0.02911 =
         0.04109    0.00146    0.00135    0.00051
SAME 0.02 0.04 N11A > C16A
N11E  7    0.301463    0.545616    0.573603    11.00000    0.03581    0.04541 =
         0.04036   -0.00877    0.00684   -0.00996
C12E  2    0.326059    0.578064    0.565307    11.00000    0.05089    0.05173 =
         0.05458   -0.00807    0.01266   -0.01774
AFIX  43
H12E  6    0.330694    0.602465    0.580178    11.00000   -1.20000
AFIX   0
C13E  2    0.345100    0.577773    0.536050    11.00000    0.05076    0.06157 =
         0.06244    0.00241    0.01913   -0.01831
AFIX  43
H13E  6    0.362244    0.601596    0.531071    11.00000   -1.20000
AFIX   0
C14E  2    0.338907    0.542590    0.514272    11.00000    0.04422    0.06857 =
         0.04446    0.00292    0.01757   -0.00463
AFIX  43
H14E  6    0.351685    0.541713    0.494081    11.00000   -1.20000
AFIX   0
C15E  2    0.313780    0.508634    0.522349    11.00000    0.03785    0.04793 =
         0.04018   -0.00308    0.01073    0.00159
AFIX  43
H15E  6    0.309412    0.483628    0.508049    11.00000   -1.20000
AFIX   0
C16E  2    0.294928    0.511626    0.551809    11.00000    0.03319    0.03902 =
         0.03473   -0.00397    0.00541    0.00065
SAME 0.02 0.04 N21A > C26A
N21E  7    0.245332    0.484514    0.587571    11.00000    0.03158    0.03311 =
         0.03339   -0.00535    0.00502   -0.00393
N22E  7    0.218569    0.450344    0.586955    11.00000    0.03600    0.03481 =
         0.03492   -0.00454    0.00375   -0.00694
C23E  2    0.222053    0.423586    0.560227    11.00000    0.04524    0.03444 =
         0.03853   -0.00676    0.00123   -0.00531
AFIX  43
H23E  6    0.206773    0.397437    0.554842    11.00000   -1.20000
AFIX   0
C24E  2    0.251536    0.440941    0.542338    11.00000    0.04835    0.03601 =
         0.03256   -0.00711    0.00398    0.00051
AFIX  43
H24E  6    0.260623    0.429746    0.522227    11.00000   -1.20000
AFIX   0
C25E  2    0.265272    0.478724    0.560202    11.00000    0.03377    0.03445 =
         0.03121   -0.00351    0.00413    0.00093
C26E  2    0.193097    0.441011    0.613675    11.00000    0.03068    0.03841 =
         0.03810   -0.00188    0.00490   -0.00481
AFIX  23
H26I  6    0.167463    0.426875    0.603767    11.00000   -1.20000
H26J  6    0.185790    0.469234    0.624018    11.00000   -1.20000
AFIX   0
SAME 0.02 0.04 N11A > C16A
N31E  7    0.099802    0.201801    0.757817    11.00000    0.03273    0.05983 =
         0.03386    0.01137    0.00802    0.00610
C32E  2    0.099032    0.231155    0.783050    11.00000    0.03776    0.06470 =
         0.03501    0.01244    0.01234    0.01350
C33E  2    0.071831    0.226851    0.807563    11.00000    0.05337    0.08675 =
         0.04362    0.00721    0.02374    0.01382
AFIX  43
H33E  6    0.071394    0.248151    0.824977    11.00000   -1.20000
AFIX   0
C34E  2    0.045616    0.190905    0.805861    11.00000    0.04935    0.11494 =
         0.05869    0.01199    0.02973   -0.00325
AFIX  43
H34E  6    0.027222    0.186961    0.822362    11.00000   -1.20000
AFIX   0
C35E  2    0.046488    0.161340    0.780335    11.00000    0.04625    0.10883 =
         0.05078    0.00919    0.01807   -0.01889
AFIX  43
H35E  6    0.028562    0.136656    0.778741    11.00000   -1.20000
AFIX   0
C36E  2    0.073665    0.167521    0.756753    11.00000    0.03701    0.08554 =
         0.04146    0.00882    0.00967   -0.01128
AFIX  43
H36E  6    0.073923    0.146673    0.739011    11.00000   -1.20000
AFIX   0
SAME 0.02 0.04 N21A > C26A
N41E  7    0.153938    0.268027    0.759056    11.00000    0.03507    0.04529 =
         0.03182    0.00470    0.00773    0.00825
N42E  7    0.179057    0.302583    0.766546    11.00000    0.04578    0.04577 =
         0.03182    0.00074    0.00692    0.00827
C43E  2    0.169826    0.323448    0.794787    11.00000    0.07155    0.05181 =
         0.03379   -0.00336    0.00898    0.01203
AFIX  43
H43E  6    0.183097    0.348842    0.804744    11.00000   -1.20000
AFIX   0
C44E  2    0.137881    0.301234    0.806339    11.00000    0.07066    0.05920 =
         0.03510    0.00371    0.01780    0.01823
AFIX  43
H44E  6    0.124686    0.307844    0.825731    11.00000   -1.20000
AFIX   0
C45E  2    0.128861    0.266738    0.783462    11.00000    0.04660    0.05540 =
         0.03163    0.00864    0.01354    0.01713
C46E  2    0.206787    0.318008    0.743103    11.00000    0.03896    0.04341 =
         0.03694   -0.00012    0.00463    0.00513
AFIX  23
H46I  6    0.217662    0.292250    0.731674    11.00000   -1.20000
H46J  6    0.230131    0.333392    0.755776    11.00000   -1.20000
AFIX   0
SAME 0.02 0.04 C51A > C64A
C51E  2    0.213590    0.411221    0.640832    11.00000    0.02992    0.03396 =
         0.03678   -0.00500    0.00417   -0.00238
C52E  2    0.253118    0.397836    0.640139    11.00000    0.03129    0.04226 =
         0.04676   -0.00048    0.00793   -0.00238
AFIX  43
H52E  6    0.268068    0.407835    0.622558    11.00000   -1.20000
AFIX   0
C53E  2    0.272209    0.369275    0.665210    11.00000    0.02805    0.04820 =
         0.05548    0.00334    0.00794    0.00263
AFIX  43
H53E  6    0.299869    0.360745    0.664505    11.00000   -1.20000
AFIX   0
C54E  2    0.251068    0.354027    0.690287    11.00000    0.02913    0.03972 =
         0.04626    0.00000    0.00182    0.00300
AFIX  43
H54E  6    0.264191    0.335040    0.707033    11.00000   -1.20000
AFIX   0
C55E  2    0.209465    0.366214    0.691718    11.00000    0.02910    0.03330 =
         0.03636   -0.00499    0.00198    0.00115
C56E  2    0.190601    0.395332    0.666629    11.00000    0.02720    0.03220 =
         0.03428   -0.00479    0.00264   -0.00046
C61E  2    0.149076    0.407455    0.667892    11.00000    0.03063    0.03998 =
         0.03979    0.00220    0.00540    0.00637
AFIX  43
H61E  6    0.136245    0.427465    0.651754    11.00000   -1.20000
AFIX   0
C62E  2    0.127590    0.390362    0.692291    11.00000    0.03400    0.04916 =
         0.04665    0.00644    0.01324    0.01057
AFIX  43
H62E  6    0.099822    0.398562    0.692847    11.00000   -1.20000
AFIX   0
C63E  2    0.145938    0.360770    0.716646    11.00000    0.03727    0.04311 =
         0.03811    0.00056    0.01178    0.00618
AFIX  43
H63E  6    0.130246    0.348804    0.733071    11.00000   -1.20000
AFIX   0
C64E  2    0.186082    0.349118    0.716869    11.00000    0.03437    0.03520 =
         0.03330   -0.00479    0.00386    0.00369
SAME 0.02 0.04 N11A > C16A
N11F  7    0.558396    0.309774    0.570744    11.00000    0.03049    0.04749 =
         0.04665    0.01085   -0.00137   -0.00090
C12F  2    0.558507    0.265117    0.569289    11.00000    0.03114    0.04823 =
         0.05021    0.01569    0.00387    0.00595
C13F  2    0.587113    0.240042    0.589451    11.00000    0.03879    0.06188 =
         0.07878    0.03038   -0.00074    0.00473
AFIX  43
H13F  6    0.586490    0.208702    0.588205    11.00000   -1.20000
AFIX   0
C14F  2    0.616107    0.260931    0.611058    11.00000    0.04044    0.08805 =
         0.09381    0.04219   -0.01777    0.00430
AFIX  43
H14F  6    0.635996    0.244339    0.624735    11.00000   -1.20000
AFIX   0
C15F  2    0.615909    0.306554    0.612607    11.00000    0.04531    0.08811 =
         0.08029    0.02807   -0.02353   -0.01345
AFIX  43
H15F  6    0.635372    0.321850    0.627632    11.00000   -1.20000
AFIX   0
C16F  2    0.586824    0.329563    0.591859    11.00000    0.03798    0.06235 =
         0.06181    0.01266   -0.01269   -0.00676
AFIX  43
H16F  6    0.587152    0.360928    0.592717    11.00000   -1.20000
AFIX   0
SAME 0.02 0.04 N21A > C26A
N21F  7    0.498859    0.272627    0.529093    11.00000    0.02953    0.03219 =
         0.03892    0.00469    0.00425    0.00172
N22F  7    0.472470    0.245278    0.510664    11.00000    0.03662    0.02910 =
         0.03695    0.00073    0.00832    0.00047
C23F  2    0.482903    0.202543    0.515777    11.00000    0.05034    0.02947 =
         0.04313    0.00108    0.01658    0.00230
AFIX  43
H23F  6    0.468878    0.177748    0.505560    11.00000   -1.20000
AFIX   0
C24F  2    0.517421    0.201212    0.538386    11.00000    0.04736    0.03323 =
         0.05160    0.01046    0.01636    0.01099
AFIX  43
H24F  6    0.532152    0.175834    0.546771    11.00000   -1.20000
AFIX   0
C25F  2    0.526108    0.245559    0.546354    11.00000    0.03437    0.03686 =
         0.04422    0.00927    0.00925    0.00770
C26F  2    0.439864    0.262964    0.487012    11.00000    0.03131    0.03242 =
         0.03616   -0.00072    0.00568   -0.00294
AFIX  23
H26K  6    0.429852    0.290844    0.496146    11.00000   -1.20000
H26L  6    0.416853    0.241741    0.484689    11.00000   -1.20000
AFIX   0
SAME 0.02 0.04 N11A > C16A
N31F  7    0.310066    0.326965    0.249975    11.00000    0.02830    0.04254 =
         0.03479    0.00873    0.00468    0.00160
C32F  2    0.311552    0.370122    0.258687    11.00000    0.03302    0.04178 =
         0.03474    0.00908    0.00816    0.00128
C33F  2    0.282803    0.400321    0.244683    11.00000    0.03904    0.04703 =
         0.04323    0.01520    0.01085    0.00760
AFIX  43
H33F  6    0.284620    0.430595    0.250939    11.00000   -1.20000
AFIX   0
C34F  2    0.251668    0.385708    0.221623    11.00000    0.03670    0.05970 =
         0.04566    0.02347    0.00510    0.00991
AFIX  43
H34F  6    0.231423    0.405757    0.212107    11.00000   -1.20000
AFIX   0
C35F  2    0.250015    0.342001    0.212437    11.00000    0.03370    0.06566 =
         0.04263    0.01913   -0.00222   -0.00017
AFIX  43
H35F  6    0.228718    0.331471    0.196501    11.00000   -1.20000
AFIX   0
C36F  2    0.279993    0.313378    0.226820    11.00000    0.03345    0.05210 =
         0.03697    0.01181   -0.00108   -0.00065
AFIX  43
H36F  6    0.279207    0.283266    0.220075    11.00000   -1.20000
AFIX   0
SAME 0.02 0.04 N21A > C26A
N41F  7    0.368308    0.349234    0.298582    11.00000    0.02819    0.04396 =
         0.03216    0.00652    0.00473   -0.00176
N42F  7    0.398224    0.369879    0.318615    11.00000    0.03296    0.04743 =
         0.03534    0.00301    0.00465   -0.00546
C43F  2    0.393897    0.413968    0.317415    11.00000    0.04614    0.04813 =
         0.04717    0.00124    0.00704   -0.00866
AFIX  43
H43F  6    0.411029    0.434951    0.329691    11.00000   -1.20000
AFIX   0
C44F  2    0.359799    0.423304    0.294947    11.00000    0.04625    0.04415 =
         0.04973    0.00604    0.00716   -0.00165
AFIX  43
H44F  6    0.348869    0.451507    0.288619    11.00000   -1.20000
AFIX   0
C45F  2    0.345195    0.382081    0.283756    11.00000    0.03465    0.04430 =
         0.03509    0.00883    0.00798    0.00045
C46F  2    0.428373    0.345259    0.340270    11.00000    0.02963    0.05082 =
         0.03466    0.00068    0.00357   -0.00431
AFIX  23
H46K  6    0.453517    0.363244    0.344488    11.00000   -1.20000
H46L  6    0.435408    0.317985    0.328498    11.00000   -1.20000
AFIX   0
SAME 0.02 0.04 C51A > C64A
C51F  2    0.453368    0.271848    0.452499    11.00000    0.02905    0.03383 =
         0.03511   -0.00425    0.00588   -0.00298
C52F  2    0.490678    0.257609    0.444081    11.00000    0.02985    0.04117 =
         0.03882   -0.00417    0.00585    0.00324
AFIX  43
H52F  6    0.508339    0.241425    0.459989    11.00000   -1.20000
AFIX   0
C53F  2    0.502825    0.266782    0.412254    11.00000    0.02889    0.05383 =
         0.04198   -0.00545    0.00826    0.00418
AFIX  43
H53F  6    0.528311    0.256065    0.406563    11.00000   -1.20000
AFIX   0
C54F  2    0.478359    0.290967    0.389389    11.00000    0.02883    0.05223 =
         0.03381   -0.00315    0.00838    0.00050
AFIX  43
H54F  6    0.487341    0.297517    0.368139    11.00000   -1.20000
AFIX   0
C55F  2    0.439713    0.306476    0.396872    11.00000    0.02471    0.03851 =
         0.03428   -0.00403    0.00401   -0.00401
C56F  2    0.426587    0.295877    0.428805    11.00000    0.02370    0.03304 =
         0.03562   -0.00401    0.00537   -0.00365
C61F  2    0.387503    0.310682    0.436129    11.00000    0.02694    0.03829 =
         0.03797   -0.00212    0.00922   -0.00422
AFIX  43
H61F  6    0.377819    0.302558    0.456811    11.00000   -1.20000
AFIX   0
C62F  2    0.363692    0.336466    0.413767    11.00000    0.02492    0.04283 =
         0.04363   -0.00154    0.00868    0.00007
AFIX  43
H62F  6    0.337971    0.346758    0.419249    11.00000   -1.20000
AFIX   0
C63F  2    0.377270    0.347850    0.382491    11.00000    0.02525    0.04402 =
         0.04018    0.00245    0.00143   -0.00232
AFIX  43
H63F  6    0.360728    0.366241    0.367328    11.00000   -1.20000
AFIX   0
C64F  2    0.413780    0.332811    0.373767    11.00000    0.02691    0.04369 =
         0.03365   -0.00248    0.00403   -0.00545

PART -1
C11G  2    0.207672    0.260028    0.468948    10.88154    0.02746    0.03516 =
         0.03329    0.00473   -0.00111   -0.00138
C12G  2    0.238998    0.251435    0.448721    10.88154    0.03037    0.03585 =
         0.03335    0.00243    0.00289   -0.00123
C13G  2    0.268096    0.284035    0.444428    10.88154    0.03611    0.04248 =
         0.03896    0.00431    0.00605   -0.00450
AFIX  43
H13G  6    0.289583    0.278438    0.430938    10.88154   -1.20000
AFIX   0
C14G  2    0.265213    0.324580    0.460079    10.88154    0.04293    0.03948 =
         0.04251    0.00552    0.00264   -0.01131
AFIX  43
H14G  6    0.284757    0.346937    0.457120    10.88154   -1.20000
AFIX   0
C15G  2    0.234017    0.332925    0.480082    10.88154    0.04374    0.03519 =
         0.04151   -0.00019   -0.00135   -0.00132
AFIX  43
H15G  6    0.232306    0.360907    0.490605    10.88154   -1.20000
AFIX   0
C16G  2    0.205461    0.300520    0.484678    10.88154    0.03097    0.03899 =
         0.03729    0.00167    0.00131    0.00352
AFIX  43
H16G  6    0.184401    0.306089    0.498603    10.88154   -1.20000
AFIX   0
C21G  2    0.177398    0.226739    0.474115    10.88154    0.02854    0.04010 =
         0.03422    0.00165    0.00143    0.00266
N22G  7    0.152387    0.201969    0.478959    10.88154    0.03243    0.04379 =
         0.04413   -0.00143    0.00377   -0.00474
C31G  2    0.241996    0.208882    0.433221    10.88154    0.03042    0.04110 =
         0.04196   -0.00026    0.00820   -0.00199
N32G  7    0.244763    0.175026    0.421002    10.88154    0.05019    0.04610 =
         0.05932   -0.00484    0.01517   -0.00174

SAME 0.02 0.04 C11G > N32G
PART -2
C11H  2    0.281853    0.260093    0.468866    10.11846    0.02902    0.03622 =
         0.02301    0.00341    0.01079   -0.00381
C12H  2    0.248606    0.286894    0.456596    10.11846    0.02948    0.03655 =
         0.01913    0.00261    0.01434   -0.00040
C13H  2    0.217216    0.270415    0.433841    10.11846    0.03330    0.03804 =
         0.02858    0.00257    0.00724   -0.00485
AFIX  43
H13H  6    0.194688    0.288568    0.425872    10.11846   -1.20000
AFIX   0
C14H  2    0.219447    0.227191    0.423077    10.11846    0.03877    0.04204 =
         0.03569   -0.00088    0.00812   -0.01096
AFIX  43
H14H  6    0.197615    0.215021    0.408473    10.11846   -1.20000
AFIX   0
C15H  2    0.253161    0.201563    0.433386    10.11846    0.03683    0.03484 =
         0.03165   -0.00493    0.00118   -0.00800
AFIX  43
H15H  6    0.255386    0.172606    0.424599    10.11846   -1.20000
AFIX   0
C16H  2    0.284034    0.218202    0.456754    10.11846    0.03513    0.03103 =
         0.03214    0.00379    0.00201   -0.00058
AFIX  43
H16H  6    0.306775    0.200098    0.464264    10.11846   -1.20000
AFIX   0
C21H  2    0.314146    0.278496    0.491580    10.11846    0.02805    0.03564 =
         0.02180    0.00119    0.01030    0.00567
N22H  7    0.339339    0.290817    0.510068    10.11846    0.03865    0.06549 =
         0.01989    0.00170    0.01284   -0.01358
C31H  2    0.245732    0.331435    0.468936    10.11846    0.03960    0.03541 =
         0.03218   -0.00308    0.00644    0.00344
N32H  7    0.243853    0.367758    0.478491    10.11846    0.08678    0.03861 =
         0.03862   -0.00978   -0.00841    0.01983

PART 0
B10X  1    0.508628    0.439413    0.347060    11.00000    0.04226    0.06856 =
         0.05141   -0.00123    0.00477   -0.00744
F11X  5    0.537827    0.414831    0.364842    11.00000    0.10169    0.12594 =
         0.11694    0.02043   -0.00987    0.03771
F12X  5    0.524426    0.481528    0.342164    11.00000    0.07503    0.10119 =
         0.08099    0.00428    0.00865   -0.04113
F13X  5    0.496008    0.419376    0.315872    11.00000    0.06470    0.08350 =
         0.05651   -0.01616    0.02275   -0.00646
F14X  5    0.475218    0.443934    0.364620    11.00000    0.06920    0.06690 =
         0.05239   -0.01388    0.01978   -0.01701

SAME 0.02 0.04 B10X > F14X
B15X  1    0.148148    0.227454    0.344599    10.75000    0.02858    0.02996 =
         0.12235    0.01474    0.02306    0.00434
F16X  5    0.171090    0.257582    0.361256    10.75000    0.07430    0.08797 =
         0.22415   -0.07711    0.04308   -0.02182
F17X  5    0.109924    0.244145    0.334848    10.75000    0.04096    0.06223 =
         0.31177    0.06031    0.02800    0.02343
F18X  5    0.169820    0.219995    0.316337    10.75000    0.06826    0.08825 =
         0.10942    0.03455    0.03673   -0.00369
F19X  5    0.142640    0.187433    0.358094    10.75000    0.05417    0.04556 =
         0.10167    0.02323    0.03823    0.00683

SAME 0.02 0.04 B10X > F14X
PART 1
B20X  1    0.056726    0.464534    0.216621    10.50000    0.00876    0.11404 =
         0.05889    0.01260   -0.00806    0.00334
F21X  5    0.048828    0.449489    0.182443    10.50000    0.05780    0.11706 =
         0.05782    0.00462    0.02190    0.01070
F22X  5    0.087657    0.488706    0.218874    10.50000    0.05757    0.19290 =
         0.12091   -0.01454    0.01651   -0.00302
F23X  5    0.024064    0.476346    0.227799    10.50000    0.05224    0.23974 =
         0.09093   -0.04797    0.01447   -0.00245
F24X  5    0.067617    0.424145    0.229371    10.50000    0.09947    0.21755 =
         0.14652    0.02590   -0.03640   -0.00572

SAME 0.02 0.04 B10X > F14X
B25X  1    0.130840    0.334359    0.550367    10.85613    0.03991    0.03291 =
         0.03406   -0.00451    0.00076   -0.00636
F26X  5    0.143770    0.291107    0.551926    10.85613    0.06552    0.03340 =
         0.06964    0.00635   -0.00538   -0.00466
F27X  5    0.140418    0.354757    0.581068    10.85613    0.09721    0.06050 =
         0.03563   -0.01033    0.01293   -0.03298
F28X  5    0.089007    0.336522    0.540589    10.85613    0.04285    0.07130 =
         0.12538   -0.03926   -0.00421   -0.00195
F29X  5    0.151326    0.356928    0.526705    10.85613    0.07077    0.04118 =
         0.04176   -0.00082    0.01210   -0.00397
SAME 0.02 0.04 B10X > F14X
PART 2
B25Y  1    0.118420    0.352493    0.554411    10.14387    0.10991    0.09676 =
         0.05026    0.01356    0.00703   -0.02272
F26Y  5    0.151660    0.341142    0.575615    10.14387    0.13471    0.20591 =
         0.11858    0.02695   -0.03875   -0.03373
F27Y  5    0.115144    0.398526    0.555750    10.14387    0.23552    0.09416 =
         0.11114   -0.00299   -0.01455   -0.07271
F28Y  5    0.083887    0.333314    0.563285    10.14387    0.08365    0.08245 =
         0.04825    0.02025   -0.01370   -0.00348
F29Y  5    0.126821    0.343506    0.522042    10.14387    0.12188    0.11442 =
         0.05764    0.03979    0.02636    0.04692

SAME 0.02 0.04 B10X > F14X
PART 1
B30X  1    0.325086    0.454223    0.433239    10.83484    0.02487    0.03858 =
         0.06163   -0.00028   -0.00208   -0.00199
F31X  5    0.296975    0.420225    0.433391    10.83484    0.03545    0.04326 =
         0.09687    0.00839    0.00775   -0.00817
F32X  5    0.304628    0.493159    0.426448    10.83484    0.04377    0.04821 =
         0.15317    0.02461    0.01771    0.01149
F33X  5    0.351368    0.446121    0.408644    10.83484    0.03747    0.05596 =
         0.04608   -0.00296    0.00062   -0.00181
F34X  5    0.349352    0.456558    0.463790    10.83484    0.03941    0.08782 =
         0.05225   -0.01904    0.00579   -0.00559
SAME 0.02 0.04 B10X > F14X
PART 2
B30Y  1    0.321479    0.446339    0.441345    10.16516    0.05129    0.06366 =
         0.08953   -0.05799   -0.04595    0.03827
F31Y  5    0.294135    0.417817    0.425525    10.16516    0.11576    0.08068 =
         0.09383   -0.00957   -0.02594   -0.02358
F32Y  5    0.307485    0.489142    0.440281    10.16516    0.13014    0.06474 =
         0.11740   -0.05984   -0.04656    0.04909
F33Y  5    0.356393    0.447386    0.424393    10.16516    0.07842    0.10983 =
         0.20956   -0.00299    0.01357    0.03174
F34Y  5    0.333436    0.431769    0.472697    10.16516    0.13791    0.12417 =
         0.09865   -0.03816   -0.04849    0.09133

SAME 0.02 0.04 B10X > F14X
PART 1
B35X  1    0.064641    0.597590    0.529292    10.75000    0.03752    0.04820 =
         0.05760   -0.00246    0.01180    0.00934
F36X  5    0.094604    0.620654    0.514470    10.75000    0.05685    0.07889 =
         0.05540   -0.00176    0.01830   -0.00443
F37X  5    0.066329    0.610371    0.562679    10.75000    0.05488    0.04258 =
         0.04308   -0.00472    0.00885    0.00661
F38X  5    0.026878    0.605170    0.512828    10.75000    0.04724    0.05482 =
         0.07860   -0.00715   -0.01867    0.00270
F39X  5    0.072880    0.552136    0.527590    10.75000    0.05931    0.04285 =
         0.07050   -0.01729    0.00405    0.00872
PART 2
CL3X  3    0.067851    0.591651    0.529905    10.25000    0.03752    0.04820 =
         0.05760   -0.00246    0.01180    0.00934

SAME 0.02 0.04 B10X > F14X
PART 1
B40X  1    0.205482    0.236602    0.187438    10.50000    0.06972    0.06740 =
         0.14064    0.01362   -0.04791   -0.02481
F41X  5    0.191173    0.272100    0.167657    10.50000    0.06763    0.07333 =
         0.11769    0.02172   -0.05936   -0.01603
F42X  5    0.246613    0.231262    0.182404    10.50000    0.07667    0.05862 =
         0.13074    0.00202   -0.04779   -0.00028
F43X  5    0.183026    0.199757    0.177264    10.50000    0.11466    0.08140 =
         0.12957    0.03652   -0.07836   -0.05477
F44X  5    0.206600    0.244860    0.222782    10.50000    0.09333    0.12690 =
         0.11064    0.00470   -0.02988   -0.04311
SAME 0.02 0.04 B10X > F14X
PART 2
B40Y  1    0.226243    0.218827    0.164820    10.25000    0.07529    0.08622 =
         0.08884    0.03866   -0.04927   -0.05517
F41Y  5    0.207114    0.254768    0.152497    10.25000    0.04911    0.14817 =
         0.17629    0.12183   -0.06431   -0.05013
F42Y  5    0.262850    0.215164    0.152193    10.25000    0.08879    0.14876 =
         0.16802    0.10386   -0.01130   -0.00979
F43Y  5    0.235561    0.222232    0.199897    10.25000    0.10793    0.06083 =
         0.08693    0.03092   -0.07094   -0.01970
F44Y  5    0.203136    0.182733    0.157506    10.25000    0.08740    0.07485 =
         0.09889    0.00352   -0.04380   -0.03433

SAME 0.02 0.04 B10X > F13X
PART -1
B95X  1    0.013489    0.678574    0.260698    10.50000    0.07526    0.05428 =
         0.07999    0.00126    0.05085   -0.00522
F96X  5    0.032831    0.680052    0.293623    10.50000    0.06073    0.10245 =
         0.09237   -0.04736    0.03948   -0.02509
PART 0
F97X  5    0.031138    0.655057    0.240469    11.00000    0.17864    0.05092 =
         0.06333    0.00273    0.03655    0.01823
F98X  5    0.000000    0.720487    0.250000    10.50000    0.16732    0.04356 =
         0.14759    0.00000    0.08544    0.00000
HKLF 4


REM  shelxt in C2/c #15
REM wR2 = 0.1855, GooF = S = 1.095, Restrained GooF = 1.053 for all data
REM R1 = 0.0534 for 45752 Fo > 4sig(Fo) and 0.0677 for all 62969 data
REM 2538 parameters refined using 9242 restraints

END

WGHT      0.1176      0.0000

REM Highest difference peak  1.128,  deepest hole -0.581,  1-sigma level  0.072
Q1    1   0.5185  0.3852  0.3619  11.00000  0.05    1.13
Q2    1   0.0877  0.4506  0.2136  11.00000  0.05    1.09
Q3    1   0.1592  0.2311  0.3927  11.00000  0.05    1.07
Q4    1   0.1194  0.2558  0.3560  11.00000  0.05    0.95
Q5    1   0.2178  0.2306  0.1268  11.00000  0.05    0.89
Q6    1   0.0424  0.4229  0.1755  11.00000  0.05    0.86
Q7    1   0.0894  0.4277  0.5605  11.00000  0.05    0.80
Q8    1   0.1126  0.2431  0.3244  11.00000  0.05    0.78
Q9    1   0.1096  0.6448  0.5061  11.00000  0.05    0.74
Q10   1   0.1816  0.2388  0.3771  11.00000  0.05    0.74
Q11   1   0.0274  0.4426  0.2282  11.00000  0.05    0.74
Q12   1   0.0541  0.4729  0.2261  11.00000  0.05    0.73
Q13   1   0.2071  0.2393  0.1622  11.00000  0.05    0.71
Q14   1  -0.0296  0.5305  0.3252  11.00000  0.05    0.69
Q15   1   0.5422  0.4491  0.3437  11.00000  0.05    0.68
Q16   1   0.1724  0.2436  0.3342  11.00000  0.05    0.67
Q17   1   0.2759  0.1833  0.1345  11.00000  0.05    0.67
Q18   1   0.1486  0.2527  0.3714  11.00000  0.05    0.67
Q19   1   0.1670  0.2631  0.3544  11.00000  0.05    0.65
Q20   1   0.0178  0.6602  0.2430  11.00000  0.05    0.65
Q21   1   0.1611  0.2466  0.3227  11.00000  0.05    0.64
Q22   1   0.0424  0.4604  0.1794  11.00000  0.05    0.63
Q23   1   0.2413  0.2035  0.1491  11.00000  0.05    0.63
Q24   1   0.0641  0.3877  0.2218  11.00000  0.05    0.59
Q25   1  -0.0215  0.5552  0.2973  11.00000  0.05    0.58
Q26   1   0.0897  0.6034  0.5885  11.00000  0.05    0.57
Q27   1   0.1564  0.1911  0.3484  11.00000  0.05    0.56
Q28   1   0.0125  0.5584  0.2873  11.00000  0.05    0.56
Q29   1   0.1415  0.1974  0.3619  11.00000  0.05    0.54
Q30   1   0.1080  0.2273  0.3473  11.00000  0.05    0.52
Q31   1   0.1306  0.1947  0.3583  11.00000  0.05    0.52
Q32   1   0.1598  0.2094  0.3141  11.00000  0.05    0.52
Q33   1   0.0721  0.5486  0.5587  11.00000  0.05    0.51
Q34   1  -0.0086  0.7088  0.2308  11.00000  0.05    0.51
Q35   1   0.1271  0.2972  0.5631  11.00000  0.05    0.48
Q36   1   0.0557  0.4318  0.2059  11.00000  0.05    0.46
Q37   1   0.1725  0.2468  0.2300  11.00000  0.05    0.44
Q38   1   0.2679  0.2277  0.1647  11.00000  0.05    0.43
Q39   1   0.0269  0.6506  0.2297  11.00000  0.05    0.43
Q40   1   0.5095  0.3264  0.5189  11.00000  0.05    0.41
Q41   1   0.1373  0.2317  0.3393  11.00000  0.05    0.39
Q42   1   0.1977  0.2259  0.2473  11.00000  0.05    0.39
Q43   1   0.1816  0.2341  0.2377  11.00000  0.05    0.39
Q44   1   0.5582  0.4263  0.3366  11.00000  0.05    0.39
Q45   1   0.3493  0.2608  0.2747  11.00000  0.05    0.39
Q46   1   0.1578  0.2208  0.1861  11.00000  0.05    0.39
Q47   1   0.0513  0.6599  0.2482  11.00000  0.05    0.39
Q48   1   0.0289  0.5994  0.4932  11.00000  0.05    0.36
Q49   1   0.3382  0.4829  0.4561  11.00000  0.05    0.35
Q50   1   0.4720  0.2686  0.4470  11.00000  0.05    0.35
Q51   1   0.1789  0.2569  0.1795  11.00000  0.05    0.33
;
_shelx_res_checksum              59974
_shelx_hkl_file                  
;
 -55  -1   5    0.70    0.89
 -55  -1   6    0.21    0.88
 -55  -1   7   -0.20    0.85
 -55  -1   8    0.03    0.87
 -55   1   9   -1.04    0.96
 -55  -1   9   -0.42    0.87
 -55   1  10   -0.13    0.93
 -55  -1  10   -0.13    0.87
 -55   1  11    1.00    0.90
 -55  -1  11    0.17    0.91
 -55   1  12    0.53    0.93
 -55  -1  12   -0.06    0.89
 -55   1  13   -0.36    0.95
 -55  -1  13   -0.10    0.94
 -55   1  14   -0.29    0.92
 -55  -1  14    1.22    0.99
 -55   1  15    1.10    1.02
 -55  -3   2    0.71    0.91
 -55  -3   3    0.58    0.87
 -55  -3   4   -0.20    0.92
 -55  -3   5    0.13    0.85
 -55  -3   6    1.24    0.94
 -55  -3   7    0.36    0.91
 -55  -3   8    1.43    0.96
 -55  -3   9    0.69    0.95
 -55  -3  10    0.30    0.94
 -55  -3  11   -0.18    0.89
 -55   3  12    1.16    1.00
 -55   3  13    1.29    0.95
 -55   3  14    1.08    1.05
 -55  -5   1    0.66    0.94
 -55  -5   2    0.60    0.84
 -55  -5   3    0.45    0.84
 -55  -5   4    1.96    0.95
 -55  -5   5    1.43    0.92
 -55  -5   6    0.53    0.90
 -55  -5   7    2.10    1.07
  55   9  -3    0.82    0.72
  55   9  -4    0.20    0.65
 -54   0   5    0.43    0.84
 -54   0   6    5.60    1.18
 -54   0   7    0.21    0.95
 -54   0   8    2.09    0.96
 -54   0   9    1.12    0.90
 -54   0  10   -0.05    0.92
 -54   0  11   -0.09    0.99
 -54   0  12    4.39    1.13
 -54   0  13    0.24    1.00
 -54   0  14    1.46    1.04
 -54   0  15   -0.52    0.87
 -54  -2   2    0.21    0.85
 -54  -2   3    2.24    0.94
 -54  -2   4    1.24    0.99
 -54  -2   5    0.30    0.90
 -54  -2   6   -0.53    0.89
 -54  -2   7    0.20    0.89
 -54   2   8    0.51    0.92
 -54  -2   8    1.47    0.98
 -54   2   9   -0.70    0.86
 -54  -2   9   -0.17    0.94
 -54   2  10    1.03    0.92
 -54  -2  10    0.80    0.94
 -54   2  11    0.32    0.89
 -54  -2  11   -0.04    0.95
 -54   2  12    0.17    0.89
 -54  -2  12   -0.24    0.96
 -54   2  13    2.96    1.19
 -54   2  14    0.51    0.93
 -54  -2  15    0.48    0.95
 -54  -2  16   -0.08    0.95
 -54  -4   1   -0.10    0.84
 -54  -4   2    0.04    0.87
 -54  -4   3    2.26    0.99
 -54  -4   4    2.55    0.98
 -54  -4   5   -0.61    0.92
 -54  -4   6    1.09    0.99
 -54  -4   7    0.10    1.01
 -54  -4   8    0.18    0.93
 -54  -4  11   -0.60    0.91
 -54   4  12    0.17    0.86
 -54  -4  12   -0.09    0.84
 -54   4  13    0.00    0.88
 -54  -4  13    0.47    0.98
 -54  -4  14   -0.06    0.92
 -54  -4  15   -0.48    0.95
 -54  -4  16    1.10    1.03
 -54  -6   1    0.59    0.89
 -54  -6   2   -0.05    0.91
 -54  -6   3    2.01    0.99
 -54  -6   4    0.09    0.90
 -54  -6   5    0.73    0.93
 -54  -6   8    3.94    1.12
 -54  -6   9    0.22    0.92
 -54  -6  10    0.47    0.92
 -54  -6  11    0.25    0.78
 -54  -6  12    0.63    0.95
 -54  -6  13    1.10    0.91
 -54   6  20    0.89    0.83
 -54   6  21   -0.52    0.87
 -54   6  22    0.21    0.87
  54   8  -1    1.71    0.82
 -54  -8   1    1.70    0.96
  54   8  -2    1.23    0.72
 -54  -8   2    0.17    0.89
  54   8  -3    0.30    0.73
 -54  -8   3    0.06    0.91
  54   8  -4    0.51    0.72
  54   8  -5   -0.08    0.68
 -54  -8   5   -0.59    0.95
 -54  -8   6    1.22    0.94
 -54  -8   7    5.29    1.16
 -54  -8   8   -0.42    0.93
 -54  -8   9    0.26    0.89
 -54   8  13   -0.31    0.88
 -54   8  14    0.06    0.86
 -54   8  15    1.95    0.93
 -54   8  16    0.00    0.77
 -54   8  17    0.02    0.79
 -54   8  18   -0.26    0.81
 -54   8  19    0.22    0.79
 -54   8  20    0.22    0.82
  54  10  -1    2.72    0.85
  54  10  -2    0.84    0.80
  54  10  -3    0.97    0.75
  54  10  -4    1.93    0.80
  54  10  -5   -0.10    0.69
 -54  10   7    0.32    0.78
 -54  10   8    0.64    0.80
 -54  10   9   -0.06    0.74
 -54  10  10   -0.05    0.74
 -54  10  11    1.66    0.85
 -54  10  12   -0.03    0.75
 -54  10  13    0.53    0.79
 -54  10  14    0.17    0.80
 -54  10  15    0.37    0.79
 -54  10  16   -0.25    0.86
 -54  12   2    0.42    0.85
  54  12  -2    0.77    0.71
 -54  12   3    0.27    0.83
  54  12  -3    1.24    0.74
 -54  12   4    0.76    0.90
  54  12  -4    0.53    0.72
 -54  12   5    0.45    0.82
  54  12  -5    0.69    0.82
 -54  12   6   -0.21    0.83
  54  12  -6   -0.13    0.76
 -54  12   7    0.89    0.84
 -54  12   8    2.07    0.88
 -54  12   9    0.60    0.81
 -54  12  10    0.49    0.80
  54  14  -6    2.16    0.88
 -53   1   1    1.32    0.93
 -53  -1   1    0.80    0.88
 -53   1   2    0.91    0.95
 -53  -1   2    0.64    0.86
 -53  -1   3    1.42    1.03
 -53   1   4   -0.05    0.85
 -53  -1   4    0.09    0.83
 -53   1   5    0.91    0.95
 -53  -1   5    0.17    0.88
 -53   1   6    0.57    0.88
 -53  -1   6    0.01    0.89
 -53   1   7    1.88    0.93
 -53  -1   7    2.58    1.07
 -53   1   8   -0.05    0.86
 -53  -1   8    0.28    0.85
 -53   1   9    0.31    0.88
 -53  -1   9    0.36    0.84
 -53   1  10    0.37    0.89
 -53  -1  10    0.23    0.89
 -53   1  11    0.07    0.90
 -53  -1  11    0.46    0.94
 -53   1  12    0.71    0.91
 -53   1  13    2.80    1.04
 -53  -1  14    0.00    0.96
 -53   3   1   -0.42    0.87
 -53  -3   1   -0.60    0.89
 -53  -3   2    0.01    0.86
 -53  -3   3    0.29    0.86
 -53  -3   4   -0.59    0.88
 -53  -3   5    0.19    0.89
 -53  -3   6    0.32    0.88
 -53  -3   7    6.24    1.19
 -53   3   8    0.66    0.91
 -53  -3   8    1.90    1.02
 -53   3   9    0.82    0.98
 -53   3  10    2.60    0.99
 -53   3  11    1.21    1.01
 -53  -3  11    3.75    1.11
 -53   3  12    2.97    1.04
 -53  -3  12    1.77    0.96
 -53  -3  13   -0.35    0.95
 -53  -3  14    1.37    1.03
 -53  -3  15   -0.78    1.01
 -53  -3  16    0.72    0.95
 -53   3  27    0.11    0.85
 -53   3  28    1.05    0.90
 -53  -5   1    0.26    0.89
 -53  -5   2    0.05    0.85
 -53  -5   3   -0.02    0.86
 -53  -5   4    1.28    0.96
 -53  -5   5    1.20    0.92
 -53  -5   8   -0.02    0.93
 -53  -5   9   -0.38    0.89
 -53  -5  10    0.83    0.93
 -53   5  11    0.24    0.91
 -53  -5  11   -0.19    0.92
 -53  -5  12    0.52    0.95
 -53  -5  13    1.42    1.01
 -53  -5  14    3.07    1.10
 -53  -5  15    1.33    1.01
 -53  -5  16   -0.13    0.99
 -53  -5  17    0.02    0.92
 -53   5  18    0.01    0.85
 -53   5  19    0.22    0.88
 -53   5  20    0.55    0.79
 -53   5  21    1.37    0.88
 -53   5  22    0.07    0.80
 -53   5  23    0.96    0.85
 -53   5  24   -0.33    0.83
 -53   5  25    6.21    1.19
 -53   5  26   -0.38    0.85
  53   7  -1    1.06    0.74
 -53  -7   1    0.98    0.91
  53   7  -2   -0.10    0.68
 -53  -7   2   -0.28    0.87
  53   7  -3   -0.15    0.69
  53   7  -4   -0.14    0.70
  53   7  -5    0.72    0.60
 -53  -7   5    0.19    0.86
 -53  -7   6    0.14    0.88
 -53  -7   7    0.32    0.92
 -53  -7   8    0.47    0.90
 -53  -7   9    0.02    0.86
 -53  -7  10    1.01    1.00
 -53   7  11    0.90    0.83
 -53  -7  11    0.24    0.90
 -53   7  12    1.58    0.88
 -53  -7  12    1.42    0.89
 -53   7  13   -0.11    0.88
 -53  -7  13   -0.86    0.90
 -53   7  14   -0.73    0.83
 -53  -7  14   -0.11    0.85
 -53   7  15   -0.08    0.76
 -53  -7  15   -0.13    0.83
 -53   7  16    0.76    0.79
 -53  -7  16   -0.37    0.97
 -53   7  17    0.65    0.77
 -53  -7  17    0.08    0.94
 -53   7  18    1.55    0.92
 -53   7  19   -0.74    0.86
 -53   7  20    0.31    0.83
 -53   7  21    0.71    0.86
 -53   7  22   -0.12    0.82
 -53   7  23    0.50    0.85
 -53   7  24    6.20    1.13
  53   9  -1    0.12    0.71
  53   9  -2    1.04    0.74
 -53  -9   2    1.56    0.97
  53   9  -3    1.75    0.74
 -53  -9   3    0.78    0.93
  53   9  -4    0.21    0.77
 -53  -9   4    0.65    0.86
 -53   9   5    0.28    0.77
  53   9  -5    0.60    0.70
 -53  -9   5    0.13    0.87
 -53   9   6    0.32    0.78
  53   9  -6    0.15    0.67
 -53  -9   6   -0.34    0.79
 -53   9   7   -0.50    0.80
  53   9  -7    1.26    0.73
 -53  -9   7    0.92    0.95
 -53   9   8    0.93    0.82
 -53  -9   8    2.33    1.02
 -53   9   9    0.24    0.81
 -53  -9   9    0.51    0.97
 -53   9  10    0.47    0.87
 -53  -9  10    1.50    0.90
 -53   9  11   -0.17    0.87
 -53  -9  11    1.11    0.97
 -53   9  12    0.38    0.80
 -53  -9  12    0.45    0.99
 -53   9  13    0.45    0.80
 -53  -9  13    0.00    0.89
 -53   9  14    1.59    0.91
 -53  -9  14    3.57    1.15
 -53   9  15    0.17    0.82
 -53   9  16    0.73    0.88
 -53   9  17    0.93    0.81
 -53   9  18    1.24    0.83
 -53   9  19    0.45    0.82
 -53   9  20    0.47    0.81
 -53   9  21    0.47    0.91
 -53   9  22    0.63    0.84
  53  -9 -23    0.35    0.90
  53  11  -1    0.53    0.71
 -53 -11   1    1.01    0.91
  53  11  -2    2.35    0.80
 -53 -11   2    2.09    0.90
 -53  11   3    1.56    0.90
  53  11  -3    1.47    0.78
 -53 -11   3    0.60    0.91
 -53  11   4    0.44    0.83
  53  11  -4    0.98    0.82
 -53 -11   4    0.59    0.96
 -53  11   5    0.64    0.80
  53  11  -5   -0.11    0.78
 -53 -11   5   -0.07    0.88
 -53  11   6    0.34    0.81
  53  11  -6   -0.27    0.78
 -53 -11   6    0.01    0.76
 -53  11   7    4.05    1.01
  53  11  -7    4.44    0.99
 -53 -11   7    2.22    1.04
 -53  11   8    0.50    0.82
 -53 -11   8    0.06    0.94
 -53  11   9   -0.35    0.77
 -53 -11   9    0.34    0.91
 -53  11  10    0.50    0.76
 -53  11  11    0.89    0.84
 -53  11  12    0.18    0.82
 -53  11  13    0.02    0.83
 -53  11  14    0.05    0.86
 -53  11  15    2.05    0.91
 -53  11  16   -0.20    0.86
 -53  11  17   -0.21    0.84
 -53  11  18    0.95    0.81
  53 -11 -22    1.46    0.94
  53 -11 -23    0.47    0.84
  53  13  -1    0.63    0.74
  53  13  -2   -0.07    0.68
  53  13  -3    0.47    0.81
 -53  13   4    0.49    0.94
  53  13  -4    0.80    0.75
 -53  13   5   -0.34    0.88
  53  13  -5    0.24    0.72
 -53  13   6    0.65    0.84
  53  13  -6    0.54    0.74
 -53  13   7   -0.27    0.87
  53  13  -7   -0.14    0.71
 -53  13   8    0.10    0.83
 -53  13   9    0.27    0.85
 -53  13  10    0.06    0.91
 -53  13  11    5.08    1.07
 -53  13  12   -0.32    0.82
 -53  13  13    0.31    0.85
 -53  13  14   -0.17    0.81
  53  15  -3    0.13    0.72
  53  15  -4    0.11    0.70
  53  15  -5    1.36    0.82
  53  15  -6    0.05    0.72
  53  15  -7    5.21    0.99
  53  15  -8    1.09    0.78
  53  17  -8    0.43    0.83
 -52   0   1    0.34    0.91
 -52   0   2    1.06    1.00
 -52   0   3   -0.47    0.93
 -52   0   4    2.53    1.00
 -52   0   5   -0.19    0.88
 -52   0   6    0.77    0.94
 -52   0   7   -0.23    0.84
 -52   0   8    0.79    0.89
 -52   0   9   -0.31    0.93
 -52   0  10    2.78    1.02
 -52   0  11   -0.56    0.93
 -52   2   1    0.50    0.85
 -52  -2   1    0.04    0.85
 -52   2   2    6.26    1.17
 -52  -2   2    5.03    1.15
 -52   2   3    0.95    0.91
 -52  -2   3    2.95    1.07
 -52   2   4   -0.61    0.84
 -52  -2   4    0.28    0.82
 -52   2   5   -0.17    0.83
 -52  -2   5   -0.03    0.93
 -52   2   6    4.77    1.22
 -52  -2   6    7.38    1.25
 -52   2   7   -0.04    0.80
 -52  -2   7    0.17    0.88
 -52   2   8    0.48    0.98
 -52   2   9    0.80    0.92
 -52   2  10    0.44    0.90
 -52  -2  10    0.90    0.97
 -52   2  11    0.64    0.92
 -52  -2  11   -0.03    0.88
 -52  -2  12    4.83    1.18
 -52  -2  13    2.20    1.03
 -52  -2  14    1.57    0.94
 -52   2  24   -0.25    0.90
 -52   2  25    0.12    0.88
 -52   2  26    1.04    0.86
  52  -2 -26    0.25    0.85
 -52   2  27    2.39    0.97
 -52   2  28   -0.61    0.81
 -52   2  29    1.11    0.85
 -52   2  30    0.73    0.83
 -52   2  31    0.60    0.85
 -52   4   1    3.57    1.08
 -52  -4   1    5.26    1.07
 -52   4   2   -0.25    0.90
 -52  -4   2   -0.07    0.90
 -52  -4   3    1.13    0.90
 -52  -4   4   -0.02    0.86
 -52   4   7    0.29    0.86
 -52  -4   7    1.35    0.95
 -52   4   8    0.25    0.89
 -52  -4   8    0.58    0.93
 -52   4   9    1.86    0.96
 -52  -4   9    3.06    1.06
 -52   4  10    2.34    1.06
 -52  -4  10    1.32    0.97
 -52  -4  11   -1.17    0.98
 -52  -4  12   -0.13    0.84
 -52  -4  13    5.46    1.18
 -52  -4  14    0.56    0.94
 -52  -4  15    0.28    0.86
 -52   4  16   -0.08    0.83
 -52   4  17   -0.20    0.78
 -52   4  18    1.95    0.90
 -52   4  19    2.39    0.91
 -52   4  20    0.33    0.87
 -52   4  21    0.32    0.88
 -52   4  22    0.98    0.83
 -52   4  23   -0.05    0.78
 -52   4  24    1.43    0.90
  52  -4 -24    2.91    1.00
 -52   4  25   -0.02    0.89
  52  -4 -25    0.95    0.88
 -52   4  26    0.84    0.87
  52  -4 -26    1.21    0.90
 -52   4  27    5.02    1.08
 -52   4  28   -0.00    0.84
 -52   4  29    0.70    0.85
 -52   4  30   -0.32    0.86
 -52   6   1    0.41    0.80
 -52  -6   1    0.49    0.91
 -52  -6   4    0.11    0.87
 -52  -6   5    2.86    1.01
 -52  -6   6    0.01    0.95
 -52  -6   7    0.59    0.94
 -52  -6   8    5.93    1.23
 -52   6   9    0.00    0.73
 -52  -6   9   -0.09    0.92
 -52   6  10    2.50    0.95
 -52  -6  10    2.87    1.05
 -52   6  11    4.98    1.06
 -52  -6  11    3.79    1.11
 -52   6  12    2.03    0.86
 -52  -6  12    0.39    0.93
 -52   6  13    0.21    0.79
 -52  -6  13   -0.32    0.88
 -52   6  14    0.11    0.88
 -52  -6  14    0.07    0.87
 -52   6  15    1.09    0.84
 -52  -6  15    0.83    0.92
 -52   6  16    0.88    0.79
 -52  -6  16    1.70    0.91
 -52   6  17    1.20    0.80
 -52  -6  17    0.76    0.96
 -52   6  18   -0.01    0.87
 -52   6  19    0.35    0.79
 -52   6  20    1.89    0.86
 -52   6  21    0.31    0.79
 -52   6  22    0.78    0.87
 -52   6  23   -0.49    0.84
  52  -6 -23   -0.19    0.83
 -52   6  24    0.49    0.89
  52  -6 -24   -0.00    0.86
 -52   6  25    0.96    0.97
  52  -6 -25   -0.16    0.85
 -52   6  26   -0.22    0.86
  52  -6 -26    0.03    0.75
 -52   6  27    2.36    0.98
 -52   6  28    0.22    0.88
 -52   8   1    2.02    0.84
  52   8  -1    1.09    0.73
 -52  -8   1    0.97    0.95
  52   8  -2   -0.27    0.71
 -52  -8   2    0.95    0.87
 -52   8   3   -0.41    0.84
  52   8  -3   -0.04    0.72
 -52  -8   3   -0.00    0.84
 -52   8   4    0.45    0.77
  52   8  -4    0.22    0.68
 -52  -8   4    0.42    0.83
 -52   8   5   -0.61    0.80
  52   8  -5    0.20    0.78
 -52  -8   5   -0.20    0.86
 -52   8   6    0.59    0.79
  52   8  -6    0.56    0.70
 -52  -8   6    1.13    0.94
 -52   8   7    0.15    0.86
  52   8  -7    0.42    0.69
 -52  -8   7    0.23    0.93
 -52   8   8    0.80    0.89
  52   8  -8    1.51    0.81
 -52  -8   8    1.18    0.95
 -52   8   9    0.06    0.81
 -52  -8   9    1.97    0.95
 -52   8  10    0.66    0.79
 -52  -8  10   -0.18    0.91
 -52   8  11    0.13    0.77
 -52  -8  11   -0.30    0.92
 -52   8  12    0.62    0.89
 -52  -8  12   -0.52    0.85
 -52   8  13    2.57    0.91
 -52  -8  13    0.51    0.97
 -52   8  14    1.06    0.81
 -52  -8  14    0.75    0.97
 -52   8  15    1.18    0.93
 -52   8  16    0.33    0.83
 -52   8  17    0.01    0.77
 -52  -8  17   -0.12    0.92
 -52   8  18   -0.18    0.77
 -52  -8  18    0.91    0.96
 -52   8  19   -0.28    0.77
 -52  -8  19    0.22    0.91
 -52   8  20   -0.29    0.80
 -52   8  21    0.50    0.86
  52  -8 -21    0.84    0.80
 -52   8  22    0.34    0.83
  52  -8 -22   -0.20    0.85
 -52   8  23    1.12    0.91
  52  -8 -23    0.90    0.90
 -52   8  24   -0.09    0.83
 -52   8  25    0.44    0.94
 -52   8  26   -0.10    0.90
  52  -8 -26    0.37    0.86
 -52 -10   1   -0.41    0.89
  52  10  -2    0.95    0.73
 -52 -10   2    1.24    0.94
 -52  10   3    0.29    0.79
  52  10  -3    0.05    0.70
 -52 -10   3    0.38    0.86
 -52  10   4    0.05    0.80
  52  10  -4   -0.00    0.70
 -52 -10   4   -0.30    0.87
 -52  10   5    1.70    0.88
  52  10  -5    2.39    0.88
 -52 -10   5    1.54    0.94
 -52  10   6    0.56    0.83
  52  10  -6    0.23    0.73
 -52 -10   6   -0.50    0.88
 -52  10   7   -0.59    0.89
  52  10  -7    0.09    0.68
 -52 -10   7    0.06    0.95
 -52  10   8    0.14    0.78
  52  10  -8   -0.09    0.69
 -52 -10   8    0.05    0.87
 -52  10   9    0.27    0.81
 -52 -10   9    0.99    1.00
 -52  10  10   -0.64    0.81
 -52 -10  10    0.05    0.95
 -52  10  11   -0.02    0.81
 -52 -10  11    0.79    0.86
 -52  10  12    1.70    0.93
 -52  10  13   -0.05    0.76
 -52  10  14    0.17    0.77
 -52 -10  14   -0.42    0.78
 -52  10  15   -0.24    0.83
 -52 -10  15   -0.08    0.81
 -52  10  16    0.04    0.80
 -52 -10  16    0.17    0.88
 -52  10  17    1.11    0.88
 -52 -10  17    1.12    0.96
 -52  10  18    1.11    0.88
 -52 -10  18    0.84    0.96
 -52  10  19    0.80    0.86
  52 -10 -20    0.00    0.77
  52 -10 -21    0.88    0.90
  52 -10 -22   -0.12    0.85
  52 -10 -23    0.46    0.84
  52 -10 -24    0.53    0.85
  52 -10 -25    0.02    0.83
  52 -10 -26    0.63    0.85
 -52 -12   1    1.34    0.80
  52  12  -2    1.68    0.77
 -52 -12   2    0.84    0.93
  52  12  -3   -0.11    0.74
 -52 -12   3    0.00    0.87
  52  12  -4    0.43    0.75
 -52 -12   4    0.28    0.88
 -52  12   5    2.48    1.05
  52  12  -5    2.63    0.89
 -52 -12   5    2.06    0.93
 -52  12   6    2.16    0.91
  52  12  -6    2.16    0.89
 -52 -12   6    2.33    1.04
 -52  12   7    0.22    0.82
  52  12  -7    0.22    0.80
 -52 -12   7    0.71    0.86
 -52  12   8    2.23    0.94
  52  12  -8    2.95    0.91
 -52 -12   8    3.90    1.12
 -52  12   9    1.20    0.88
  52  12  -9    1.43    0.80
 -52  12  10    0.13    0.84
 -52  12  11    0.68    0.84
 -52 -12  11   -0.62    0.84
 -52  12  12    1.65    0.89
 -52 -12  12    1.29    0.85
 -52 -12  13    0.44    0.80
 -52 -12  14    2.45    1.06
 -52  12  17    0.77    0.82
 -52  12  18    0.43    0.82
 -52  12  19    1.66    0.83
 -52  12  20    0.27    0.77
  52 -12 -20   -0.41    0.85
 -52  12  21   -0.46    0.81
  52 -12 -21   -0.58    0.88
  52 -12 -22    1.75    0.94
  52 -12 -23    0.90    0.93
  52 -12 -24   -0.00    0.77
  52 -12 -25   -0.01    0.92
  52  14  -1    3.22    0.85
 -52 -14   1    2.06    0.90
 -52 -14   2    1.03    0.95
  52  14  -3    3.67    0.90
 -52 -14   3    4.58    1.15
  52  14  -4    0.63    0.74
 -52 -14   4    0.62    0.81
  52  14  -5    2.97    0.86
 -52 -14   5    1.50    1.03
 -52  14   6   -0.08    0.89
  52  14  -6    0.20    0.76
  52  14  -7    0.80    0.78
  52  14  -8    1.12    0.79
  52  14  -9    2.61    0.86
 -52  14  11    0.12    0.75
 -52  14  12    3.29    0.95
 -52  14  13    0.54    0.86
 -52  14  14    2.36    0.92
 -52  14  15    2.47    0.94
 -52  14  16   -0.22    0.82
  52  16  -1    0.35    0.67
  52  16  -3   -0.47    0.78
  52  16  -4    0.90    0.76
  52  16  -5   -0.40    0.76
  52  16  -6    0.40    0.81
 -52  16   7    0.04    0.86
  52  16  -7    1.07    0.80
 -52  16   8    0.06    0.84
  52  16  -8    0.15    0.72
 -52  16   9    0.98    0.89
  52  16  -9    0.10    0.71
  52  18  -5    0.07    0.76
  52  18  -6    0.49    0.76
  52  18  -7    0.23    0.74
  52  18  -8    1.33    0.79
  52  18  -9   -0.55    0.80
 -51   1   1    4.34    1.13
 -51  -1   1    3.13    1.01
 -51   1   2    5.55    1.11
 -51  -1   2    2.25    1.01
 -51   1   3    2.53    0.98
 -51  -1   3    0.74    0.90
 -51   1   4   -0.01    0.86
 -51  -1   4    1.00    0.85
 -51   1   5    1.08    0.93
 -51  -1   5    1.01    0.89
 -51   1   6    4.45    1.08
 -51  -1   6    5.72    1.15
 -51   1   7   -0.30    0.88
 -51  -1   7    1.02    1.00
 -51   1   8    0.57    0.89
 -51   1   9   -0.02    0.81
 -51   1  10    0.25    0.87
 -51  -1  10    1.16    0.95
 -51  -1  11    1.47    0.99
 -51  -1  12    1.44    0.97
 -51   1  22    0.18    0.78
 -51   1  23    3.39    1.04
 -51   1  24    0.50    0.90
 -51   1  25   -0.20    0.93
 -51   1  26    1.84    0.86
 -51   1  27    1.56    0.89
  51  -1 -27    0.86    0.94
  51   1 -27    3.16    0.95
 -51   1  28    0.18    0.81
  51  -1 -28    0.01    0.77
  51   1 -28    1.07    0.91
 -51   1  29    0.07    0.84
 -51   1  30    5.14    1.07
 -51   1  31    0.50    0.84
 -51   1  32    0.64    0.87
 -51   1  33    0.76    0.87
 -51   3   1   -0.37    0.88
 -51  -3   1    0.02    0.79
 -51   3   2    0.12    0.92
 -51  -3   2   -0.70    0.88
 -51   3   3   -0.01    0.87
 -51  -3   3   -0.23    0.89
 -51   3   4    2.04    0.94
 -51   3   4    2.93    1.03
 -51  -3   4    3.87    1.04
 -51   3   5    3.33    1.00
 -51   3   6   -0.08    0.82
 -51   3   7    1.04    0.99
 -51  -3   7    0.41    0.83
 -51   3   8    0.72    0.89
 -51  -3   8    0.10    0.87
 -51   3   9    0.85    0.98
 -51  -3   9    0.46    0.92
 -51   3  10   -0.70    0.90
 -51  -3  10   -0.08    0.90
 -51  -3  11    1.30    0.93
 -51  -3  12    0.63    0.83
 -51  -3  13    0.13    0.94
 -51   3  14    0.49    0.74
 -51   3  15    1.12    0.76
 -51   3  16    1.39    0.90
 -51   3  17   -0.08    0.80
 -51   3  18    0.40    0.79
 -51   3  19    0.08    0.83
 -51   3  20   -0.20    0.87
 -51   3  21    0.91    0.83
 -51   3  22   -0.13    0.84
 -51   3  23   -0.25    0.92
  51  -3 -23    0.03    0.82
 -51   3  24   -0.22    0.81
  51  -3 -24   -0.04    0.84
 -51   3  25    0.02    0.79
  51  -3 -25   -0.16    0.88
 -51   3  26    1.50    0.88
  51  -3 -26    0.66    0.89
 -51   3  27   -0.25    0.84
  51  -3 -27    0.18    0.85
 -51   3  28    1.23    0.96
  51  -3 -28    2.62    0.95
 -51   3  29   -0.73    0.87
 -51   3  30    0.50    0.84
 -51   3  31    0.42    0.87
 -51   3  32    0.90    0.90
 -51   5   1    0.65    0.87
 -51  -5   1   -0.59    0.90
 -51   5   2    1.50    0.89
 -51   5   3    2.38    0.91
 -51  -5   4   -0.02    0.88
 -51  -5   5    1.67    0.92
 -51  -5   6    0.03    0.89
 -51   5   7    0.12    0.96
 -51  -5   7    0.23    0.94
 -51   5   8    0.99    0.87
 -51   5   8    2.40    0.96
 -51  -5   8    1.57    0.95
 -51   5   9   -0.22    0.74
 -51   5   9    0.50    0.84
 -51  -5   9   -0.57    0.84
 -51   5  10    1.56    0.83
 -51  -5  10    0.97    0.95
 -51   5  11   -0.25    0.85
 -51  -5  11   -0.49    0.93
 -51   5  12    0.10    0.78
 -51  -5  12    1.14    0.97
 -51   5  13    0.03    0.73
 -51  -5  13   -0.51    0.83
 -51   5  14    0.04    0.84
 -51  -5  14   -0.25    0.94
 -51   5  15    1.05    0.77
 -51  -5  15    0.35    0.98
 -51   5  16   -0.11    0.77
 -51   5  17   -0.45    0.89
 -51   5  18    0.73    0.80
 -51   5  19   -0.41    0.82
 -51   5  20    0.55    0.79
 -51   5  21    1.85    0.89
 -51   5  22    2.40    0.94
  51  -5 -22    2.53    0.96
 -51   5  23   -0.22    0.82
  51  -5 -23    1.22    0.89
 -51   5  24    1.26    0.87
  51  -5 -24    0.03    0.84
 -51   5  25    1.03    0.89
  51  -5 -25    0.52    0.88
 -51   5  26   -0.51    0.86
  51  -5 -26   -0.09    0.88
 -51   5  27    4.24    1.06
  51  -5 -27    4.47    1.12
 -51   5  28   -0.25    0.87
  51  -5 -28   -0.33    0.88
 -51   5  29    2.70    1.13
  51  -5 -29    2.15    0.85
 -51   5  30    1.07    0.93
 -51   5  31   -0.20    0.84
 -51   7   1    1.10    0.85
 -51  -7   1    1.46    0.89
 -51   7   2    0.33    0.76
 -51   7   2    1.08    0.80
 -51  -7   2    0.84    0.87
 -51   7   3   -0.63    0.82
  51   7  -3    0.11    0.76
 -51  -7   3   -0.29    0.88
 -51   7   4    2.73    0.91
  51   7  -4    0.78    0.78
 -51  -7   4    1.10    0.91
 -51   7   5    0.24    0.84
  51   7  -5    0.14    0.75
 -51  -7   5   -0.12    0.90
 -51   7   6    1.13    0.84
  51   7  -6    1.90    0.76
 -51  -7   6    1.47    0.95
 -51   7   7   -0.03    0.78
  51   7  -7    0.80    0.75
 -51  -7   7    0.16    0.88
 -51   7   8    1.29    0.87
  51   7  -8    2.19    0.75
 -51  -7   8    2.12    0.90
 -51   7   9   12.11    1.35
  51   7  -9   10.18    1.24
 -51  -7   9    8.39    1.40
 -51   7  10    2.30    0.89
 -51  -7  10    0.87    0.94
 -51   7  11    2.04    0.98
 -51  -7  11    3.04    1.08
 -51   7  12    0.19    0.81
 -51  -7  12    0.49    0.87
 -51   7  13    0.86    0.84
 -51  -7  13    1.30    1.02
 -51   7  14    3.13    0.90
 -51  -7  14    1.69    1.11
 -51   7  15    4.30    1.00
 -51   7  16    1.08    0.89
 -51   7  17   -0.04    0.74
 -51  -7  17    0.40    0.83
 -51   7  18    4.85    1.03
 -51   7  19    0.51    0.83
 -51   7  20    0.14    0.80
 -51   7  21    0.94    0.84
  51  -7 -21    0.22    0.86
 -51   7  22    3.32    1.01
  51  -7 -22    4.92    1.11
 -51   7  23    1.94    0.96
  51  -7 -23    2.06    0.96
 -51   7  24    1.19    0.97
  51  -7 -24    0.49    0.87
 -51   7  25    5.08    1.13
  51  -7 -25    7.46    1.23
  51  -7 -26    1.00    0.90
  51  -7 -27    0.90    0.88
  51  -7 -28    0.92    0.91
  51  -7 -29   -0.17    0.87
 -51   9   1    1.61    0.79
  51   9  -1    0.69    0.74
 -51  -9   1    1.08    0.89
 -51  -9   2    7.32    1.26
 -51   9   3   -0.21    0.83
  51   9  -3   -0.13    0.70
 -51  -9   3    0.14    0.85
 -51   9   4    0.01    0.76
  51   9  -4   -0.33    0.71
 -51  -9   4   -0.62    0.89
 -51   9   5    0.99    0.83
  51   9  -5    0.51    0.72
 -51  -9   5    2.36    0.97
 -51   9   6    1.30    0.95
  51   9  -6    1.16    0.73
 -51  -9   6    0.15    0.85
 -51   9   7   -0.35    0.76
  51   9  -7   -0.36    0.76
 -51  -9   7   -0.56    0.86
 -51   9   8   -0.05    0.77
  51   9  -8   -0.35    0.68
 -51  -9   8    0.27    0.92
 -51   9   9    0.68    0.84
  51   9  -9    1.46    0.80
 -51  -9   9    0.99    0.86
 -51   9  10    0.29    0.82
  51   9 -10    0.18    0.65
 -51  -9  10    0.93    0.98
 -51   9  11    0.43    0.80
 -51  -9  11    0.69    0.93
 -51   9  12    1.45    0.87
 -51   9  13    2.16    0.90
 -51   9  14    0.73    0.81
 -51  -9  14    0.71    0.86
 -51   9  15    0.11    0.83
 -51  -9  15    0.20    0.78
 -51   9  16    0.48    0.80
 -51  -9  16    0.96    0.97
 -51   9  17    1.25    0.81
 -51  -9  17    0.72    1.00
 -51  -9  18    2.05    0.94
  51  -9 -19    2.26    0.93
 -51  -9  19    1.96    1.04
  51  -9 -20    0.23    0.83
  51  -9 -21   -0.25    0.87
 -51   9  22    4.20    1.06
  51  -9 -22    5.99    1.14
 -51   9  23    0.83    0.89
 -51   9  24    1.53    0.91
 -51   9  25    0.62    0.84
 -51   9  26    0.48    0.86
  51  -9 -26    0.04    0.82
 -51   9  27    1.04    0.88
  51  -9 -27    1.12    0.89
 -51   9  28   -0.39    0.85
  51  -9 -28   -0.22    0.82
  51  11  -1    1.04    0.74
 -51 -11   1    1.34    0.91
 -51 -11   2    0.56    0.93
 -51 -11   3    1.11    0.92
  51  11  -4    0.52    0.72
 -51 -11   4    0.73    0.90
 -51  11   5   -0.22    0.82
  51  11  -5    0.61    0.81
 -51 -11   5   -0.11    0.79
 -51  11   6    0.19    0.83
  51  11  -6    1.39    0.83
 -51 -11   6    1.32    0.97
 -51  11   7   -0.51    0.86
  51  11  -7    0.23    0.78
 -51 -11   7    0.64    0.93
 -51  11   8    1.18    0.89
  51  11  -8    1.11    0.77
 -51 -11   8    1.34    1.02
 -51  11   9    3.46    0.99
  51  11  -9    3.30    0.85
 -51  11  10    0.79    0.85
  51  11 -10    2.28    0.84
 -51 -11  11   -0.01    0.87
 -51 -11  12    1.98    1.02
 -51 -11  13    1.64    0.96
 -51 -11  14   -0.38    0.90
 -51  11  15    0.53    0.83
 -51 -11  15   -0.45    0.95
 -51  11  16    0.01    0.77
 -51 -11  16    0.53    0.87
 -51  11  17    0.42    0.79
 -51 -11  17    1.31    0.98
 -51  11  18    0.50    0.81
  51 -11 -18    0.78    0.87
 -51 -11  18    0.04    0.75
 -51  11  19   -0.35    0.71
  51 -11 -19   -0.14    0.84
 -51 -11  19    0.24    0.93
 -51  11  20   -0.06    0.80
  51 -11 -20    0.29    0.82
 -51 -11  20   -0.27    0.85
 -51  11  21    2.22    0.87
  51 -11 -21    1.44    0.88
 -51 -11  21    0.86    0.91
 -51  11  22    0.09    0.79
  51 -11 -22    0.66    0.85
 -51  11  23    0.29    0.84
  51 -11 -23    0.94    0.94
 -51  11  24    0.25    0.86
  51 -11 -24    0.25    0.84
 -51  11  25    1.71    0.90
  51 -11 -25    0.27    0.92
  51 -11 -26   -0.09    0.83
  51 -11 -27    1.36    0.84
  51  13  -1   -0.51    0.73
 -51 -13   1   -0.12    0.85
  51  13  -2    0.09    0.73
 -51 -13   2   -0.31    0.89
 -51 -13   3    0.20    0.82
  51  13  -4    0.85    0.79
 -51 -13   4    1.46    0.99
  51  13  -5    6.77    1.07
 -51 -13   5    6.57    1.28
  51  13  -6    0.67    0.87
  51  13  -7   -0.30    0.73
  51  13  -8    0.56    0.75
 -51 -13   8    0.44    0.90
 -51  13   9    0.20    0.80
  51  13  -9    0.71    0.75
 -51 -13   9   -0.11    0.79
 -51  13  10   -0.35    0.82
  51  13 -10    0.38    0.83
 -51 -13  10   -0.12    0.76
 -51  13  11   -0.22    0.81
 -51 -13  11    0.50    0.83
 -51  13  12    0.18    0.75
 -51 -13  12    0.11    0.81
 -51  13  13    0.93    0.86
 -51 -13  13    1.53    0.90
 -51  13  14   -0.00    0.78
 -51 -13  14   -0.24    0.83
 -51  13  15    0.60    0.74
 -51 -13  15    0.90    0.94
 -51  13  16    0.37    0.80
 -51 -13  16   -0.68    0.90
 -51  13  17    0.84    0.84
 -51 -13  17    1.26    0.98
 -51  13  18   -0.36    0.84
 -51  13  19    1.10    0.88
 -51  13  20    0.28    0.80
  51 -13 -20    0.55    0.92
 -51  13  21    3.86    1.01
  51 -13 -21    2.13    1.01
 -51  13  22    3.58    0.98
  51 -13 -22    3.48    1.08
 -51  13  23    0.34    0.83
  51 -13 -23    0.11    0.78
  51 -13 -24    2.69    1.01
  51 -13 -25    0.60    0.84
  51 -13 -26    0.62    0.92
  51 -13 -27    2.12    0.96
  51  15  -1    1.91    0.75
 -51 -15   1    1.22    0.86
  51  15  -2    0.00    0.71
 -51 -15   2    0.38    0.83
  51  15  -4   -0.20    0.76
  51  15  -5    1.99    0.82
 -51 -15   5    0.09    0.91
  51  15  -6    0.84    0.77
 -51 -15   6    0.77    0.78
  51  15  -7    5.19    1.00
 -51 -15   7    6.58    1.17
 -51  15   8    2.42    1.01
  51  15  -8    2.85    0.89
 -51 -15   8    4.59    1.05
 -51  15   9    0.01    0.85
  51  15  -9    1.38    0.76
 -51 -15   9    0.44    0.92
 -51  15  10    3.36    0.98
  51  15 -10    2.61    0.84
 -51 -15  10    1.92    0.99
 -51  15  11    0.17    0.85
  51  15 -11    1.19    0.75
 -51 -15  11   -0.19    0.94
 -51  15  12    0.88    0.87
 -51 -15  12    1.23    0.97
 -51  15  13    0.32    0.85
 -51  15  14   -0.23    0.81
 -51  15  15    1.43    0.89
 -51  15  16    0.02    0.80
 -51  15  17    0.84    0.84
 -51  15  18    0.61    0.85
 -51  15  19    0.85    0.80
  51 -15 -25   -0.37    0.93
  51 -15 -26    0.99    0.84
  51  17  -1    0.11    0.72
  51  17  -2    0.86    0.79
  51  17  -5    3.82    0.95
  51  17  -6    0.88    0.75
  51  17  -7    1.02    0.80
  51  17  -8    2.27    0.87
 -51  17   9    0.13    0.88
  51  17  -9   -0.10    0.73
 -51  17  10   -0.08    0.83
  51  17 -10   -0.24    0.76
 -51  17  11    0.35    0.78
  51  17 -11    0.89    0.74
 -51  17  12    0.48    0.85
 -51  17  13   -0.44    0.86
  51  19  -2    1.35    0.77
  51  19  -3    1.67    0.82
  51  19  -5    1.30    0.82
  51  19  -6    0.12    0.74
  51  19  -7    1.00    0.82
  51  19  -8    1.30    0.78
  51  19  -9    0.36    0.75
  51  19 -10    0.17    0.72
  51  19 -11   -0.44    0.79
  51  21  -9   -0.25    0.77
  51  21 -10    0.03    0.72
  51  21 -11    5.18    1.03
 -50   0   1    0.20    0.84
 -50   0   2    9.00    1.32
 -50   0   3    0.38    0.86
 -50   0   4   15.41    1.70
 -50   0   5   -0.24    0.83
 -50   0   6    1.10    0.99
 -50   0   7    0.70    0.87
 -50   0  10    1.10    0.91
 -50   0  21   -0.39    0.91
 -50   0  22    0.48    0.90
 -50   0  23   -0.00    0.78
 -50   0  24   -0.52    0.80
  50   0 -24    0.05    0.81
 -50   0  25   -0.37    0.83
  50   0 -25    0.18    0.86
 -50   0  26    2.19    0.94
  50   0 -26    2.28    0.97
 -50   0  27    0.65    0.88
  50   0 -27   -0.39    0.91
 -50   0  28    3.88    1.08
  50   0 -28    3.66    1.07
 -50   0  29   -0.04    0.94
  50   0 -29   -0.30    0.74
 -50   0  30    0.30    0.87
  50   0 -30   -0.00    0.83
 -50   0  31   -0.21    0.83
  50   0 -31   -0.03    0.84
 -50   0  32    5.76    1.11
 -50   0  33   -0.14    0.84
 -50   0  34    0.50    0.85
 -50   0  35   -0.59    0.86
 -50   0  36    0.06    0.81
 -50   2   1    0.15    0.91
 -50  -2   1    0.52    0.83
 -50   2   2    0.27    0.86
 -50  -2   2   -0.67    0.89
 -50   2   3    0.52    0.82
 -50  -2   3    0.18    0.88
 -50   2   4    0.43    0.86
 -50  -2   4    0.48    0.97
 -50   2   5   -0.36    0.81
 -50   2   6    0.70    0.84
 -50   2   6    0.39    0.83
 -50  -2   6   -0.20    0.93
 -50   2   7    0.46    0.85
 -50  -2   7    0.10    0.86
 -50   2   8    1.52    1.02
 -50  -2   8    1.38    0.94
 -50   2   9    0.59    0.90
 -50  -2   9    0.54    0.91
 -50  -2  10    1.07    0.97
 -50  -2  11    7.93    1.30
 -50   2  13    0.69    0.87
 -50   2  14    0.35    0.75
 -50   2  15    0.31    0.84
 -50   2  16    1.12    0.79
 -50   2  17    0.92    0.87
 -50   2  18    2.07    0.94
 -50   2  19   -0.08    0.76
 -50   2  20   -0.38    0.76
 -50   2  21    0.16    0.82
 -50   2  22    0.44    0.76
  50  -2 -22    0.39    0.76
 -50   2  23    0.70    0.81
  50  -2 -23    0.40    0.79
 -50   2  24   -0.11    0.93
  50  -2 -24    1.97    0.95
 -50   2  25    0.06    0.76
 -50   2  26    1.47    0.92
 -50   2  27    2.55    0.96
  50  -2 -27    2.47    0.96
  50   2 -27    2.61    0.99
 -50   2  28    0.74    0.91
  50  -2 -28    0.40    0.79
  50   2 -28   -0.08    0.78
 -50   2  29    0.46    0.88
  50  -2 -29    0.48    0.84
  50   2 -29    0.27    0.88
 -50   2  30    2.62    0.92
  50  -2 -30    2.11    0.88
  50   2 -30    2.59    0.87
 -50   2  31   -0.20    0.84
  50  -2 -31    0.16    0.87
 -50   2  32    1.35    0.90
 -50  -2  32    0.47    0.88
 -50   2  33    0.51    0.85
 -50  -2  33    0.66    0.85
 -50   2  34    0.63    0.86
 -50  -2  34    0.37    0.84
 -50   2  35    1.05    0.85
 -50  -2  35    0.68    0.84
 -50  -2  36    3.52    0.95
 -50   4   1   -0.58    0.91
 -50  -4   1   -0.24    0.85
 -50   4   2    0.37    0.92
 -50   4   3   -0.32    0.87
 -50   4   3    0.03    0.86
 -50  -4   3   -0.18    0.86
 -50   4   4    1.72    0.88
 -50   4   4    3.73    0.98
 -50  -4   4    2.74    1.00
 -50   4   5    0.04    0.81
 -50   4   5   -0.44    0.88
 -50  -4   5    0.21    0.83
 -50   4   6    0.45    0.86
 -50   4   6    0.91    0.90
 -50  -4   6    1.17    0.94
 -50   4   7    0.10    0.71
 -50   4   7   -0.72    0.88
 -50  -4   7    0.47    0.83
 -50   4   8    1.47    0.87
 -50   4   8    0.77    0.92
 -50  -4   8    0.94    0.88
 -50   4   9    0.08    0.75
 -50  -4   9    0.02    0.86
 -50   4  10    0.06    0.81
 -50  -4  10    0.45    0.89
 -50   4  11    4.14    0.93
 -50  -4  11    1.65    0.92
 -50   4  12    0.78    0.76
 -50  -4  12    0.82    0.96
 -50   4  13    1.11    0.90
 -50  -4  13    0.35    0.84
 -50   4  14    1.19    0.81
 -50   4  15    0.24    0.88
 -50   4  16    0.93    0.78
 -50   4  17    2.83    0.96
 -50   4  18    1.28    0.86
 -50   4  19    2.97    0.93
 -50   4  20    2.60    0.90
 -50   4  21   -0.12    0.79
  50  -4 -21   -0.41    0.81
 -50   4  22    0.44    0.89
  50  -4 -22    0.25    0.79
 -50   4  23    0.85    0.81
  50  -4 -23    1.38    0.81
 -50   4  24    1.30    0.87
  50  -4 -24    1.11    0.95
 -50   4  25   -0.02    0.79
  50  -4 -25    0.31    0.85
 -50   4  26    3.58    0.99
  50  -4 -26    3.63    1.04
 -50   4  27   -0.08    0.86
  50  -4 -27   -0.43    0.87
 -50   4  28    3.23    1.04
  50  -4 -28    3.12    1.01
 -50   4  29    0.30    0.90
 -50   4  30    1.33    0.93
 -50   4  31    5.92    1.21
  50  -4 -31    6.67    1.11
 -50   4  32    0.50    0.91
 -50   4  33   -0.40    0.90
 -50   4  34    0.09    0.87
 -50   6   1    0.48    0.81
  50   6  -1   -0.07    0.68
 -50  -6   1    0.40    0.83
 -50   6   2    1.53    0.89
 -50   6   2    0.47    0.82
 -50  -6   2    1.15    0.93
 -50   6   3    0.73    0.88
 -50   6   3    0.72    0.89
 -50  -6   3    2.11    0.89
 -50   6   4    4.33    0.96
 -50   6   4    4.86    0.99
  50   6  -4    2.91    0.82
 -50  -6   4    3.68    1.07
 -50   6   5    1.26    0.89
  50   6  -5    0.48    0.70
 -50  -6   5    1.07    0.91
 -50   6   6    7.16    1.09
  50   6  -6    5.76    1.03
 -50  -6   6    5.52    1.20
 -50   6   7    2.14    0.93
 -50   6   7    2.60    0.98
  50   6  -7    3.09    0.81
 -50  -6   7    3.20    1.04
 -50   6   8   -0.01    0.75
  50   6  -8    1.16    0.75
 -50  -6   8    0.77    0.88
 -50   6   9    7.16    1.13
  50   6  -9    7.24    1.09
 -50  -6   9    5.86    1.19
 -50   6  10    0.07    0.82
  50   6 -10   -0.35    0.73
 -50  -6  10   -0.07    0.83
 -50   6  11    1.24    0.79
 -50  -6  11    0.63    0.94
 -50   6  12    0.98    0.87
 -50  -6  12    0.90    0.89
 -50   6  13    2.52    0.87
 -50  -6  13    3.41    1.10
 -50   6  14    2.50    0.93
 -50  -6  14    3.97    1.14
 -50   6  15    2.48    0.88
 -50   6  16    3.56    1.00
 -50   6  17    0.03    0.77
 -50   6  18   -0.18    0.85
 -50   6  19    1.41    0.87
  50  -6 -19    1.66    0.81
 -50   6  20    0.53    0.81
  50  -6 -20    0.87    0.87
 -50   6  21    1.75    0.87
  50  -6 -21    0.87    0.87
 -50   6  22    3.29    0.97
  50  -6 -22    1.20    0.88
 -50   6  23    0.33    0.91
  50  -6 -23   -0.03    0.82
  50  -6 -24    0.19    0.84
  50  -6 -25    3.81    1.01
  50  -6 -26    0.17    0.89
  50  -6 -27    2.38    0.93
  50  -6 -28    1.24    0.93
  50  -6 -29    6.12    1.06
 -50   6  30    2.00    0.95
  50  -6 -30    1.01    0.87
 -50   6  31    0.48    0.87
  50  -6 -31    0.82    0.83
 -50   6  32    2.85    0.97
 -50   8   1    1.79    0.89
  50   8  -1    1.87    0.78
 -50  -8   1    1.15    0.90
 -50   8   2    6.70    1.07
  50   8  -2    4.02    0.90
 -50  -8   2    5.20    1.16
 -50   8   3    0.70    0.79
 -50  -8   3    0.24    0.87
 -50   8   4    0.06    0.79
  50   8  -4    0.18    0.70
 -50  -8   4    0.05    0.88
 -50   8   5    5.18    1.09
  50   8  -5    4.44    0.92
 -50  -8   5    3.69    1.11
 -50   8   6    1.84    0.91
  50   8  -6    1.99    0.78
 -50  -8   6    1.14    0.93
 -50   8   7    3.95    1.00
  50   8  -7    4.18    0.93
 -50  -8   7    4.42    1.09
 -50   8   8    0.66    0.86
  50   8  -8    2.07    0.77
 -50  -8   8    2.29    0.93
 -50   8   9    0.66    0.80
  50   8  -9    0.56    0.74
 -50  -8   9    0.95    0.92
 -50   8  10    0.66    0.85
  50   8 -10    0.96    0.71
 -50  -8  10    0.70    0.95
 -50   8  11    0.92    0.79
  50   8 -11    0.44    0.68
 -50  -8  11    1.30    0.96
 -50   8  12   -0.29    0.77
 -50   8  13    0.29    0.78
 -50   8  14    0.98    0.85
 -50  -8  14    0.33    0.80
 -50   8  15   -0.31    0.81
 -50  -8  15    0.56    0.86
 -50  -8  16    1.04    0.87
  50  -8 -18    0.46    0.80
 -50   8  21   -0.02    0.79
  50  -8 -21    0.42    0.83
 -50   8  22    0.77    0.79
  50  -8 -22   -0.44    0.85
 -50   8  23    1.48    0.90
  50  -8 -23    2.12    0.95
 -50   8  24    0.21    0.83
  50  -8 -24    0.06    0.79
 -50   8  25   10.76    1.44
  50  -8 -25   14.50    1.57
 -50   8  26    0.26    0.87
  50  -8 -26   -0.52    0.85
 -50   8  27    1.30    0.88
  50  -8 -27    0.64    0.85
 -50   8  28    0.58    0.85
  50  -8 -28    0.65    0.87
 -50   8  29    2.48    0.89
  50  -8 -29    3.18    1.03
 -50   8  30   -0.26    0.88
  50  -8 -30    0.27    0.77
 -50   8  31    0.70    0.91
  50  -8 -31    1.65    0.89
 -50  10   1    0.97    0.77
  50  10  -1   -0.20    0.71
 -50 -10   1    0.02    0.79
 -50  10   2   -0.16    0.73
  50  10  -2   -0.22    0.71
 -50 -10   2   -0.50    0.91
  50  10  -3    0.44    0.75
 -50 -10   3   -0.14    0.90
 -50 -10   4   -0.30    0.86
 -50  10   5    1.36    0.88
  50  10  -5    2.87    0.82
 -50 -10   5    2.69    0.96
 -50  10   6    2.84    0.98
  50  10  -6    2.66    0.84
 -50 -10   6    3.38    0.98
 -50  10   7   -0.49    0.83
  50  10  -7    0.18    0.70
 -50 -10   7   -0.33    0.99
 -50  10   8   -0.14    0.80
  50  10  -8   -0.01    0.68
 -50  10   9    1.16    0.85
  50  10  -9    1.00    0.81
  50  10 -10    0.02    0.73
 -50 -10  10    0.05    0.85
  50  10 -11    0.02    0.70
 -50 -10  11    0.01    0.89
 -50 -10  12    0.72    0.90
 -50  10  13    0.50    0.83
 -50 -10  13    0.16    0.89
 -50  10  14    1.20    0.81
 -50 -10  14    1.17    1.01
 -50  10  15    1.16    0.85
 -50 -10  15    0.85    0.95
 -50  10  16    0.41    0.82
 -50 -10  16    0.44    0.92
 -50  10  17    0.46    0.79
  50 -10 -17    0.26    0.84
 -50 -10  17    0.72    0.81
 -50  10  18    1.87    0.86
  50 -10 -18    1.55    0.91
 -50 -10  18    1.52    1.01
 -50  10  19    2.61    0.90
  50 -10 -19    0.55    0.91
 -50 -10  19    1.72    0.89
 -50  10  20    0.45    0.79
  50 -10 -20    0.06    0.81
 -50  10  21   -0.40    0.76
  50 -10 -21   -0.09    0.80
 -50  10  22    0.34    0.83
  50 -10 -22    0.87    0.92
 -50  10  23    0.72    0.82
 -50  10  24    0.19    0.83
 -50  10  25    1.23    0.88
  50 -10 -25    1.12    0.88
 -50  10  26    0.21    0.86
  50 -10 -26    0.72    0.83
 -50  10  27    1.08    0.88
  50 -10 -27    1.60    0.88
 -50  10  28    0.01    0.83
  50 -10 -28    0.37    0.84
 -50  10  29    1.10    0.89
  50 -10 -29    1.58    0.88
  50 -10 -30    0.25    0.81
 -50  12   1    2.38    0.87
  50  12  -1    5.08    0.95
 -50 -12   1    4.04    1.00
  50  12  -2    0.74    0.75
 -50 -12   2    0.85    0.83
  50  12  -3    1.64    0.82
 -50 -12   3    2.67    0.94
 -50 -12   4    0.38    0.95
  50  12  -5    1.14    0.86
 -50 -12   5    2.05    0.99
  50  12  -6    0.35    0.72
 -50  12   7    5.23    1.08
  50  12  -7    4.39    0.93
 -50 -12   7    3.61    1.08
 -50  12   8    0.19    0.86
  50  12  -8    0.36    0.72
 -50 -12   8   -0.41    0.82
 -50  12   9   -0.44    0.83
  50  12  -9    0.12    0.72
 -50 -12   9    0.64    0.90
 -50  12  10    2.86    0.96
  50  12 -10    4.12    0.97
 -50 -12  10    4.30    1.11
 -50  12  11   -0.35    0.86
  50  12 -11   -0.07    0.77
 -50 -12  11   -0.03    0.79
 -50  12  12    0.89    0.78
 -50 -12  12   -0.10    0.76
 -50  12  13    0.37    0.83
 -50 -12  13    0.19    0.81
 -50  12  14    0.63    0.81
 -50 -12  14    0.12    0.93
 -50  12  15   -0.16    0.78
 -50 -12  15   -0.06    0.93
 -50  12  16    0.04    0.79
 -50 -12  16    0.28    0.84
 -50  12  17    0.30    0.82
  50 -12 -17    0.40    0.88
 -50 -12  17    0.56    0.84
 -50  12  18   -0.47    0.82
  50 -12 -18   -0.01    0.81
 -50 -12  18    0.28    0.98
 -50  12  19    0.40    0.81
  50 -12 -19    0.23    0.92
 -50 -12  19    1.11    0.93
 -50  12  20    0.94    0.84
  50 -12 -20    0.24    0.87
 -50 -12  20   -0.05    0.83
 -50  12  21    0.17    0.76
  50 -12 -21   -0.48    0.85
 -50 -12  21   -0.13    0.79
 -50  12  22    0.93    0.86
  50 -12 -22   -0.46    0.95
 -50  12  23    0.83    0.88
  50 -12 -23    1.25    0.86
 -50  12  24    0.27    0.83
  50 -12 -24   -0.09    0.84
 -50  12  25    0.44    0.84
  50 -12 -25    2.00    0.89
 -50  12  26    1.13    0.91
  50 -12 -26    2.92    1.00
 -50  12  27    0.22    0.87
  50 -12 -27    1.10    0.87
  50 -12 -30    0.54    0.80
  50  14  -1    0.29    0.74
 -50 -14   1    0.09    0.93
  50  14  -2   -0.18    0.73
 -50 -14   2   -0.08    0.87
  50  14  -3    0.84    0.73
 -50 -14   5    6.28    1.21
  50  14  -6    2.24    0.91
 -50 -14   6    1.92    0.87
  50  14  -7    0.82    0.76
 -50 -14   7    0.18    0.84
 -50  14   8   -0.19    0.84
  50  14  -8    0.08    0.71
 -50 -14   8   -0.29    0.91
 -50  14   9    4.25    1.00
  50  14  -9    2.93    0.89
 -50 -14   9    3.41    0.99
 -50  14  10    0.40    0.82
  50  14 -10    0.11    0.71
 -50 -14  10    0.47    0.85
 -50  14  11    1.79    0.88
  50  14 -11    0.63    0.71
 -50 -14  11    0.07    0.81
 -50  14  12    1.91    0.90
  50  14 -12    0.47    0.82
 -50 -14  12    1.69    0.87
 -50  14  13    1.26    0.84
 -50 -14  13   -0.03    0.78
 -50  14  14    0.57    0.78
 -50 -14  14    0.61    0.95
 -50  14  15    0.71    0.82
 -50 -14  15    0.18    0.92
 -50  14  16   -0.08    0.80
 -50 -14  16   -0.08    0.81
 -50  14  17    0.06    0.84
 -50 -14  17    0.00    0.97
 -50  14  18    0.03    0.78
 -50 -14  18   -0.15    0.82
 -50  14  19    0.58    0.84
 -50 -14  19    0.82    0.89
 -50  14  20    1.85    0.93
  50 -14 -20    1.92    0.89
 -50 -14  20    1.29    1.01
 -50  14  21    0.05    0.85
  50 -14 -21    0.22    0.83
 -50  14  22    3.73    1.04
 -50  14  23   -0.35    0.86
  50 -14 -23   -0.03    0.81
 -50  14  24    8.90    1.24
  50 -14 -24    4.30    1.14
  50 -14 -25    0.10    0.82
  50 -14 -26    0.14    0.84
  50 -14 -27    1.29    0.97
  50 -14 -28    1.59    0.89
  50 -14 -29    1.58    0.87
  50  16  -1    0.98    0.69
  50  16  -2    0.17    0.74
 -50 -16   2    0.10    0.86
  50  16  -3    0.89    0.78
 -50 -16   3    1.76    0.96
  50  16  -4   -0.02    0.76
 -50 -16   4    0.18    0.83
 -50 -16   5    3.23    1.01
  50  16  -6    3.96    0.92
 -50 -16   6    1.80    0.98
  50  16  -7    0.39    0.76
 -50 -16   7    0.21    0.83
  50  16  -8    1.39    0.79
 -50 -16   8    1.19    0.80
 -50  16   9    1.98    0.94
  50  16  -9    1.29    0.83
 -50 -16   9    0.87    0.83
 -50  16  10    2.34    0.93
  50  16 -10    1.45    0.88
 -50 -16  10    1.07    0.85
 -50  16  11    0.65    0.75
  50  16 -11   -0.37    0.80
 -50 -16  11    0.64    0.81
 -50  16  12    0.53    0.84
  50  16 -12   -0.01    0.79
 -50 -16  12    0.14    0.80
 -50  16  13    2.67    0.97
 -50 -16  13    3.41    1.05
 -50  16  14    0.21    0.77
 -50 -16  14    0.04    0.88
 -50  16  15    1.16    0.88
 -50 -16  15   -0.29    0.79
 -50  16  16    0.01    0.82
 -50 -16  16   -0.04    0.94
 -50  16  17    1.27    0.86
 -50  16  18    1.52    0.88
 -50  16  19    0.49    0.76
 -50  16  20    2.35    0.95
 -50  16  21    0.04    0.76
  50 -16 -24   -0.00    0.87
  50 -16 -25   -0.10    0.77
  50 -16 -26    1.31    0.96
  50 -16 -27    1.16    0.89
  50 -16 -28   -0.20    0.84
  50  18  -1    1.34    0.80
 -50 -18   1    0.96    0.79
  50  18  -2    0.49    0.77
 -50 -18   2    0.35    0.86
  50  18  -3    0.09    0.76
 -50 -18   3    0.69    0.74
  50  18  -4    0.67    0.79
 -50 -18   4    0.08    0.87
 -50 -18   5    2.53    0.97
  50  18  -6   -0.17    0.75
 -50 -18   6   -0.00    0.76
  50  18  -7    1.72    0.82
 -50 -18   7    0.40    0.81
  50  18  -8    5.08    0.97
 -50 -18   8    4.01    1.02
  50  18  -9    0.74    0.78
 -50  18  10    0.25    0.78
  50  18 -10    0.21    0.77
 -50  18  11    0.43    0.81
 -50  18  12   -0.02    0.86
  50  18 -12    0.20    0.75
 -50  18  13    2.08    0.95
 -50  18  14    0.65    0.82
 -50  18  15    0.58    0.85
 -50  18  16    0.32    0.81
  50  20  -1    0.06    0.73
  50  20  -2    0.06    0.70
  50  20  -3    0.94    0.75
  50  20  -4   -0.29    0.68
  50  20  -6    5.36    1.05
  50  20  -7    1.44    0.84
  50  20  -8   -0.33    0.85
  50  20  -9    0.19    0.77
  50  20 -10    1.26    0.91
  50  20 -11    4.06    0.98
  50  20 -12    1.28    0.82
  50  22  -7    2.32    0.85
  50  22  -8    0.09    0.75
  50  22  -9    4.87    1.09
  50  22 -10    0.24    0.76
  50  22 -11    0.03    0.81
  50  22 -12    3.06    0.95
 -49   1   1    0.43    0.88
 -49  -1   1   -0.15    0.87
 -49   1   2    7.73    1.23
 -49  -1   2    6.52    1.18
 -49   1   3   -0.61    0.86
 -49  -1   3   -0.92    0.91
 -49   1   4    5.38    1.12
 -49   1   5    2.16    0.95
 -49   1   6    0.62    0.88
 -49  -1   6    0.54    0.89
 -49   1   7    1.14    0.92
 -49  -1   7    0.09    0.87
 -49  -1   8    6.05    1.17
 -49   1   9    1.38    0.78
 -49  -1   9    0.24    0.91
 -49  -1  10   -0.20    0.87
 -49   1  12   -0.37    0.73
 -49   1  13    2.48    0.95
 -49   1  14   -0.00    0.76
 -49   1  15    2.39    0.93
 -49   1  16    1.03    0.80
 -49   1  17    5.41    1.10
 -49   1  18    1.19    0.91
 -49   1  19    2.51    0.87
 -49  -1  19    1.99    0.89
 -49   1  20    0.97    0.89
 -49  -1  20    0.01    0.86
 -49   1  21    1.21    0.84
 -49  -1  21    2.47    0.98
 -49   1  22    0.46    0.78
 -49  -1  22    0.49    0.89
 -49   1  23    1.15    0.93
  49  -1 -23    0.19    0.84
 -49  -1  23    1.03    0.84
 -49   1  24   -0.28    0.83
  49  -1 -24   -0.39    0.84
  49   1 -24    0.01    0.85
 -49  -1  24    0.18    0.81
 -49   1  25    0.41    0.79
  49  -1 -25   -0.17    0.91
  49   1 -25    0.17    0.86
 -49  -1  25    0.08    0.73
 -49   1  26    2.88    1.00
  49  -1 -26    2.02    0.94
  49   1 -26    2.15    0.98
 -49  -1  26    1.16    0.90
 -49   1  27    0.61    0.84
  49  -1 -27    0.47    0.85
  49   1 -27    0.79    0.85
 -49  -1  27    0.73    0.91
 -49   1  28    0.37    0.88
  49  -1 -28   -0.07    0.87
  49   1 -28    0.07    0.72
 -49  -1  28    0.05    0.88
 -49   1  29   -0.01    0.77
  49  -1 -29    0.16    0.76
  49   1 -29   -0.39    0.90
 -49  -1  29    0.30    0.91
 -49   1  30    0.11    0.82
  49  -1 -30    1.08    0.86
  49   1 -30    0.51    0.76
 -49  -1  30    0.08    0.84
 -49   1  31    1.51    0.98
  49  -1 -31    3.07    0.95
  49   1 -31    1.41    0.89
 -49  -1  31    1.17    0.88
 -49   1  32    2.65    0.94
  49  -1 -32    2.55    0.85
  49   1 -32    2.02    0.87
 -49  -1  32    3.22    0.98
 -49   1  33    0.34    0.79
  49  -1 -33    0.35    0.78
  49   1 -33    0.55    0.80
 -49  -1  33    0.32    0.84
 -49   1  34    0.76    0.85
 -49  -1  34   -0.05    0.84
 -49   1  35    1.30    0.90
 -49  -1  35    0.12    0.84
 -49   1  36    0.88    0.91
 -49  -1  36    0.31    0.80
 -49   1  37   -0.06    0.89
 -49  -1  37   -0.36    0.85
 -49  -1  38    1.25    0.88
 -49   3   1    3.11    1.03
 -49   3   2    0.78    0.88
 -49   3   2    0.35    0.80
 -49   3   3    1.88    0.87
 -49   3   3    1.13    0.94
 -49  -3   3    2.48    0.99
 -49   3   4    6.08    1.17
 -49   3   4    5.85    1.20
 -49  -3   4    4.25    1.10
 -49   3   5    5.02    1.03
 -49   3   5    4.48    1.14
 -49   3   5    5.24    1.17
 -49  -3   5    4.72    1.12
 -49   3   6    3.63    0.98
 -49   3   6    4.92    1.14
 -49   3   6    7.10    1.12
 -49  -3   6    5.80    1.16
 -49   3   7   -0.04    0.77
 -49   3   7   -0.07    0.92
 -49   3   7    1.78    0.92
 -49  -3   7    0.41    0.88
 -49   3   8    1.32    0.75
 -49   3   8    0.68    0.85
 -49  -3   8    0.08    0.84
 -49   3   9    0.74    0.84
 -49  -3   9   -0.32    0.88
 -49   3  10    1.73    0.84
 -49  -3  10    2.18    1.01
 -49   3  11    1.96    0.95
 -49  -3  11    1.98    1.00
 -49   3  12    0.46    0.75
 -49   3  13    0.11    0.83
 -49   3  14    0.03    0.70
 -49   3  15   -0.14    0.87
 -49   3  16    0.62    0.81
 -49   3  17   -0.11    0.80
 -49   3  18    9.24    1.26
 -49   3  19   -0.07    0.83
 -49   3  20   -0.36    0.80
  49  -3 -20    0.71    0.85
 -49   3  21    0.63    0.85
  49  -3 -21    0.26    0.87
 -49   3  22    0.44    0.80
  49  -3 -22    0.45    0.87
 -49   3  23    0.09    0.90
  49  -3 -23   -0.07    0.74
 -49   3  24    0.10    0.79
  49  -3 -24    0.89    0.87
 -49   3  25    0.04    0.81
 -49   3  26    0.30    0.88
  49   3 -26   -0.23    0.75
 -49   3  27    0.54    0.88
  49  -3 -27    0.56    0.85
  49   3 -27    1.13    0.81
 -49   3  28    0.18    0.83
  49  -3 -28    1.04    0.82
  49   3 -28    0.00    0.88
 -49   3  29    4.99    1.09
  49  -3 -29    5.62    1.11
  49   3 -29    3.88    1.00
 -49  -3  29    4.96    1.14
 -49   3  30    0.09    0.87
  49  -3 -30    1.17    0.90
  49   3 -30   -0.54    0.92
 -49  -3  30    0.49    0.84
 -49   3  31    0.14    0.91
  49  -3 -31    0.83    0.89
  49   3 -31   -0.48    0.77
 -49  -3  31   -0.37    0.82
 -49   3  32    4.21    1.06
  49  -3 -32    6.37    1.06
  49   3 -32    2.72    0.94
 -49  -3  32    3.46    0.99
  49  -3 -33    0.05    0.71
 -49  -3  33   -0.24    0.83
 -49  -3  34    0.26    0.83
 -49  -3  35   -0.20    0.89
 -49  -3  36   -0.02    0.87
 -49  -3  37    0.45    0.81
 -49  -3  38   -0.32    0.79
 -49   5   1    0.28    0.78
  49   5  -1    0.27    0.68
 -49  -5   1   -0.40    0.87
 -49   5   2    1.47    0.86
 -49   5   2    1.84    0.87
  49   5  -2    1.09    0.72
 -49  -5   2    1.50    0.92
 -49   5   3    0.39    0.81
 -49   5   3    1.16    0.94
 -49   5   3    1.15    0.85
 -49  -5   3    0.97    0.93
 -49   5   4   -0.37    0.87
 -49   5   4    0.69    0.84
 -49   5   4   -0.08    0.81
 -49  -5   4    0.28    0.82
 -49   5   5    0.33    0.75
 -49   5   5    0.63    0.91
 -49   5   5    0.15    0.81
  49   5  -5    0.21    0.66
 -49  -5   5   -0.03    0.84
 -49   5   6   -0.15    0.85
 -49   5   6   -0.19    0.89
 -49   5   6    0.44    0.83
  49   5  -6    0.10    0.72
 -49  -5   6    0.45    0.79
 -49   5   7    2.06    0.85
 -49   5   7    1.50    0.89
  49   5  -7    0.93    0.68
 -49  -5   7    1.16    0.92
 -49   5   8   -0.30    0.80
  49   5  -8    0.19    0.64
 -49  -5   8    0.46    0.86
 -49   5   9    3.92    0.96
  49   5  -9    4.42    0.92
 -49  -5   9    4.86    1.09
 -49   5  10    2.24    0.93
  49   5 -10    1.32    0.75
 -49  -5  10   -0.39    0.90
 -49   5  11    7.90    1.14
  49   5 -11    5.77    1.03
 -49  -5  11   10.99    1.39
 -49   5  12    1.15    0.82
 -49  -5  12    2.24    0.93
 -49   5  13    0.03    0.77
 -49  -5  13    1.09    0.87
 -49   5  14    0.05    0.74
 -49   5  15    0.32    0.82
 -49   5  16    1.93    0.88
 -49   5  17    0.44    0.87
 -49   5  18    1.67    0.81
 -49   5  19    0.11    0.77
  49  -5 -19   -0.28    0.87
 -49   5  20    3.28    0.96
  49  -5 -20    2.16    0.91
 -49   5  21    0.01    0.84
  49  -5 -21    0.08    0.78
 -49   5  22    1.54    0.87
  49  -5 -22   -0.11    0.81
  49  -5 -23    2.23    0.95
  49  -5 -24   -0.90    0.84
  49  -5 -25    7.22    1.21
  49  -5 -26    0.53    0.83
  49  -5 -27    0.27    0.85
 -49   5  28    1.68    0.94
  49  -5 -28    1.25    0.95
 -49   5  29    1.03    0.87
  49   5 -29    0.68    0.88
 -49   5  30    1.10    0.87
 -49   5  31    0.79    0.87
  49  -5 -31    0.82    0.79
 -49   5  32    0.98    0.87
 -49   5  33    2.26    0.96
  49  -5 -33    1.98    0.92
 -49   5  34    1.66    0.95
 -49   5  35    0.92    0.88
 -49   7   1    3.40    0.94
  49   7  -1    4.12    0.88
 -49  -7   1    4.60    1.06
 -49   7   2    0.00    0.76
  49   7  -2   -0.23    0.70
 -49  -7   2    0.69    0.82
 -49   7   3    2.04    0.92
  49   7  -3    2.90    0.84
 -49  -7   3    1.91    0.99
 -49   7   4   -0.35    0.87
 -49   7   4    0.82    0.78
 -49  -7   4   -0.12    0.89
 -49   7   5    0.13    0.77
 -49   7   5   -0.05    0.73
  49   7  -5    0.85    0.79
 -49  -7   5    1.12    0.92
 -49   7   6    0.52    0.83
 -49   7   6   -0.18    0.91
  49   7  -6    0.95    0.71
 -49  -7   6    0.20    0.86
 -49   7   7    0.48    0.75
  49   7  -7    0.55    0.70
 -49  -7   7    0.26    0.90
 -49   7   8    0.53    0.86
  49   7  -8   -0.08    0.74
 -49  -7   8    0.01    0.85
 -49   7   9    0.10    0.76
  49   7  -9   -0.06    0.65
 -49  -7   9    0.09    0.89
 -49   7  10    3.13    0.92
  49   7 -10    2.61    0.84
 -49  -7  10    3.77    0.98
 -49   7  11    0.20    0.76
  49   7 -11   -0.00    0.72
 -49   7  12    1.25    0.82
  49   7 -12    1.20    0.78
 -49   7  13    2.13    0.93
 -49  -7  13    2.86    1.04
 -49   7  14    0.34    0.80
 -49  -7  14    1.09    0.95
  49  -7 -17    5.10    1.08
  49  -7 -18   -0.01    0.77
 -49   7  19   -0.08    0.81
  49  -7 -19    0.66    0.80
 -49   7  20    0.69    0.89
  49  -7 -20    2.00    0.89
 -49   7  21    0.78    0.82
  49  -7 -21   -0.05    0.79
 -49   7  22    1.32    0.85
  49  -7 -22    1.02    0.85
 -49   7  23   -0.18    0.82
  49  -7 -23   -0.19    0.83
 -49   7  24   -0.38    0.84
  49  -7 -24    0.84    0.82
 -49   7  25   -0.11    0.81
  49  -7 -25    0.28    0.86
 -49   7  26    4.03    1.01
  49  -7 -26    5.25    1.08
 -49   7  27    2.11    0.93
  49  -7 -27    1.51    0.86
 -49   7  28    5.39    1.10
  49  -7 -28    5.13    1.07
 -49   7  29    1.45    0.94
  49  -7 -29    2.45    0.89
 -49   7  30   -0.03    0.86
  49  -7 -30    0.70    0.85
 -49   7  31    0.08    0.86
  49  -7 -31   -0.51    0.78
 -49   7  32    3.71    1.06
  49  -7 -32    5.19    1.08
 -49   7  33   -0.33    0.85
 -49   7  34    0.50    0.81
 -49   9   1    1.00    0.80
  49   9  -1    2.35    0.79
 -49  -9   1    2.44    0.98
 -49   9   2    0.20    0.76
  49   9  -2    0.61    0.70
 -49  -9   2    0.21    0.85
 -49   9   3    0.19    0.73
  49   9  -3   -0.01    0.68
 -49  -9   3   -0.43    0.82
 -49   9   4    5.66    1.01
  49   9  -4    3.83    0.90
 -49  -9   4    5.16    1.15
 -49  -9   5    0.07    0.89
 -49   9   6    1.67    0.89
  49   9  -6    2.65    0.84
 -49  -9   6    3.17    1.04
 -49   9   7    7.63    1.21
  49   9  -7    4.13    0.95
 -49  -9   7    6.75    1.17
  49   9  -8    0.18    0.68
  49   9  -9    0.39    0.67
  49   9 -10    0.98    0.81
 -49  -9  10    1.31    0.97
  49   9 -11    5.86    1.01
 -49  -9  11    4.40    1.14
 -49   9  12    1.58    0.83
  49   9 -12    1.62    0.76
 -49  -9  12    1.75    0.99
 -49   9  13    7.19    1.12
 -49  -9  13    4.81    1.17
 -49   9  14    0.43    0.79
 -49  -9  14   -0.48    0.97
 -49   9  15    0.17    0.79
 -49  -9  15   -0.28    0.88
 -49   9  16    3.04    0.94
  49  -9 -16    3.02    1.01
 -49  -9  16    3.76    1.06
 -49   9  17    0.94    0.85
  49  -9 -17    1.51    0.90
 -49   9  18    1.36    0.84
  49  -9 -18    0.23    0.81
 -49   9  19    0.07    0.77
 -49   9  20   -0.17    0.78
 -49   9  21   -0.17    0.73
  49  -9 -21    1.25    0.81
 -49   9  22    1.57    0.86
  49  -9 -22   -0.01    0.81
 -49   9  23    0.48    0.85
  49  -9 -23    1.48    0.84
 -49   9  24    0.84    0.85
  49  -9 -24    0.82    0.82
 -49   9  25    0.06    0.83
  49  -9 -25   -0.14    0.80
 -49   9  26    0.36    0.82
  49  -9 -26    0.93    0.84
 -49   9  27    2.18    0.95
  49  -9 -27    0.85    0.85
 -49   9  28    6.63    1.11
  49  -9 -28    4.73    1.10
 -49   9  29   -0.21    0.92
  49  -9 -29   -0.67    0.82
 -49   9  30    0.19    0.77
  49  -9 -30    0.84    0.76
 -49   9  31   -0.83    0.92
  49  -9 -31    0.43    0.85
 -49   9  32    0.57    0.82
  49  -9 -32    0.03    0.82
  49  -9 -33    0.26    0.86
 -49  11   1    2.47    0.83
  49  11  -1    1.49    0.79
 -49 -11   1    2.29    0.97
 -49  11   2    0.40    0.80
  49  11  -2    0.57    0.71
 -49 -11   2    0.05    0.88
 -49  11   3    0.06    0.76
  49  11  -3    0.90    0.77
 -49 -11   3    0.92    0.94
  49  11  -4    2.86    0.83
 -49 -11   4    2.08    0.96
  49  11  -6    0.97    0.82
 -49  11   7    0.17    0.83
  49  11  -7    1.38    0.78
 -49 -11   7    1.17    0.84
 -49  11   8   -0.32    0.79
  49  11  -8   -0.32    0.75
 -49 -11   8    0.82    0.91
 -49  11   9    2.63    0.93
  49  11  -9    2.00    0.88
 -49 -11   9    1.92    0.91
 -49  11  10    4.14    0.95
  49  11 -10    3.09    0.93
 -49 -11  10    2.80    1.04
 -49  11  11    0.28    0.85
  49  11 -11    1.68    0.76
 -49 -11  11    2.93    1.00
 -49  11  12   -0.00    0.76
  49  11 -12   -0.14    0.78
 -49 -11  12    0.41    0.90
 -49  11  13    0.73    0.81
 -49 -11  13    0.00    0.76
 -49  11  14    0.72    0.80
 -49 -11  14    0.61    0.94
 -49  11  15   -0.29    0.69
 -49 -11  15    0.36    0.96
 -49  11  16   -0.09    0.81
  49 -11 -16    0.70    0.92
 -49 -11  16    0.15    0.93
 -49  11  17    2.40    0.91
  49 -11 -17    3.71    1.08
 -49 -11  17    3.97    1.03
 -49  11  18   -0.50    0.82
  49 -11 -18   -0.12    0.76
 -49 -11  18    0.35    0.92
 -49  11  19    1.57    0.87
  49 -11 -19    0.35    0.93
 -49 -11  19    0.03    0.85
 -49  11  20    0.84    0.73
  49 -11 -20    0.24    0.88
 -49  11  21   -0.04    0.80
  49 -11 -21    0.72    0.80
 -49  11  22    0.82    0.85
  49 -11 -22    0.69    0.86
 -49  11  23   -0.38    0.83
 -49  11  24    1.15    0.86
 -49  11  25    0.39    0.84
  49 -11 -25    0.47    0.83
 -49  11  26    4.24    1.03
  49 -11 -26    2.74    0.99
 -49  11  27    0.43    0.78
  49 -11 -27    0.32    0.81
 -49  11  28    0.52    0.92
  49 -11 -28   -0.05    0.81
 -49  11  29    3.27    0.97
  49 -11 -29    4.66    1.05
 -49  11  30    0.35    0.89
  49 -11 -30   -0.06    0.82
 -49  11  31    0.29    0.89
  49 -11 -31    0.33    0.82
  49 -11 -32    2.85    0.97
 -49  13   1   -0.14    0.73
  49  13  -1    0.16    0.69
 -49 -13   1    0.29    0.88
 -49  13   2    1.04    0.80
  49  13  -2    0.54    0.74
  49  13  -3    0.35    0.72
  49  13  -4    2.65    0.85
 -49 -13   4    2.76    1.00
 -49 -13   5    0.13    0.88
 -49 -13   6    2.33    0.91
  49  13  -7   -0.58    0.74
 -49 -13   7    0.22    0.85
  49  13  -8    0.67    0.80
 -49 -13   8   -0.40    0.81
 -49  13   9    0.15    0.80
  49  13  -9   -0.29    0.75
 -49 -13   9    0.20    0.97
 -49  13  10   -0.30    0.79
  49  13 -10   -0.41    0.81
 -49 -13  10    0.18    0.91
 -49  13  11    1.26    0.86
  49  13 -11   -0.01    0.77
 -49 -13  11    0.13    0.93
 -49  13  12    0.26    0.82
  49  13 -12    0.68    0.75
 -49 -13  12    0.22    0.93
 -49  13  13    3.69    1.00
  49  13 -13    2.32    0.88
 -49 -13  13    2.01    1.02
 -49  13  14   -0.08    0.81
 -49 -13  14   -0.05    0.86
 -49  13  15    0.65    0.83
  49 -13 -15    0.54    0.84
 -49 -13  15    1.65    0.95
 -49  13  16    0.14    0.72
  49 -13 -16    1.11    0.84
 -49 -13  16   -0.22    0.81
 -49  13  17    0.60    0.88
  49 -13 -17   -0.17    0.80
 -49 -13  17   -0.46    0.94
 -49  13  18   -0.23    0.78
  49 -13 -18    0.65    0.94
 -49 -13  18    1.01    0.88
 -49  13  19    0.42    0.81
  49 -13 -19    0.06    0.79
 -49 -13  19   -0.25    0.96
 -49  13  20   -0.54    0.85
  49 -13 -20   -0.42    0.93
 -49 -13  20   -0.18    1.00
 -49  13  21   -0.35    0.79
  49 -13 -21    0.00    0.91
 -49  13  22    0.29    0.80
  49 -13 -22    0.83    0.92
 -49  13  23   -0.18    0.84
  49 -13 -23   -0.15    0.83
 -49  13  24    0.09    0.81
  49 -13 -24    0.19    0.82
 -49  13  25    1.51    0.93
  49 -13 -25    1.62    0.89
 -49  13  26    0.64    0.81
  49 -13 -26    0.23    0.90
 -49  13  27    0.94    0.93
  49 -13 -27    0.53    0.92
 -49  13  28    0.56    0.78
  49 -13 -30    0.34    0.82
  49 -13 -31    0.35    0.85
 -49  15   1    0.16    0.72
  49  15  -1    0.76    0.77
  49  15  -2    4.25    0.96
 -49 -15   2    5.21    1.14
  49  15  -3    1.56    0.79
 -49 -15   3    1.55    0.81
  49  15  -4    0.61    0.75
 -49 -15   4    1.15    0.91
  49  15  -5   -0.38    0.74
 -49 -15   5   -0.44    0.81
 -49 -15   6    4.10    1.08
  49  15  -7    1.69    0.78
 -49 -15   7    0.57    0.80
  49  15  -8    0.68    0.74
 -49 -15   8    0.48    0.88
  49  15  -9    0.14    0.79
 -49 -15   9    0.59    0.89
 -49  15  10    0.22    0.73
  49  15 -10    0.50    0.82
 -49 -15  10    0.38    0.92
 -49  15  11   -0.43    0.83
  49  15 -11    1.22    0.85
 -49 -15  11    0.40    0.93
 -49  15  12   -0.45    0.83
  49  15 -12    0.31    0.79
 -49 -15  12    0.37    0.94
 -49  15  13    0.32    0.85
  49  15 -13   -0.28    0.80
 -49 -15  13   -0.13    0.99
 -49  15  14    0.75    0.84
 -49 -15  14   -0.29    0.84
 -49  15  15    0.01    0.80
 -49 -15  15   -0.77    0.82
 -49  15  16    0.33    0.82
 -49 -15  16    0.25    0.98
 -49  15  17    7.21    1.17
 -49 -15  17    3.48    1.05
 -49  15  18   -0.43    0.85
 -49  15  19    2.45    0.98
  49 -15 -19    0.55    0.89
 -49  15  20    0.05    0.72
  49 -15 -20    0.69    0.83
 -49 -15  20    0.05    0.87
 -49  15  21   -0.39    0.89
  49 -15 -21   -0.15    0.80
 -49 -15  21   -0.16    0.86
 -49  15  22   -0.05    0.72
  49 -15 -22    0.28    0.79
 -49 -15  22    0.15    0.86
 -49  15  23    3.67    1.04
 -49 -15  23    3.30    1.02
  49 -15 -24   -0.04    0.89
  49 -15 -25    0.34    0.80
  49 -15 -26    2.55    0.93
  49 -15 -27    2.59    0.93
  49 -15 -28    0.18    0.78
  49 -15 -29    2.52    0.88
  49 -15 -30    1.50    0.89
  49  17  -1    0.55    0.75
 -49 -17   1    0.81    0.89
  49  17  -2    2.32    0.86
 -49 -17   2    3.02    0.92
  49  17  -3   -0.12    0.76
 -49 -17   3    0.13    0.85
  49  17  -4    0.29    0.79
 -49 -17   4    0.09    0.82
  49  17  -5    0.50    0.73
 -49 -17   5   -0.11    0.85
 -49 -17   6    1.01    0.83
  49  17  -7    0.77    0.78
 -49 -17   7    0.01    0.77
  49  17  -8    0.22    0.74
 -49 -17   8    0.77    0.91
  49  17  -9    2.29    0.84
 -49 -17   9    0.83    0.93
  49  17 -10    0.26    0.85
 -49 -17  10    0.44    0.95
 -49  17  11    4.70    1.06
  49  17 -11    5.46    1.02
 -49 -17  11    6.64    1.24
 -49  17  12    0.48    0.90
  49  17 -12    0.01    0.77
 -49 -17  12   -0.50    0.84
 -49  17  13    0.06    0.84
  49  17 -13   -0.31    0.73
 -49 -17  13    0.13    0.80
 -49  17  14   -0.05    0.90
 -49 -17  14   -0.14    0.90
 -49  17  15    1.01    0.87
 -49  17  16   -0.91    0.95
 -49 -17  17    0.49    0.78
 -49 -17  18    0.12    0.81
 -49 -17  19    0.33    0.94
 -49  17  21    2.24    0.94
 -49  17  22   -0.76    0.84
  49 -17 -24   -0.33    0.88
  49 -17 -25    0.08    0.76
  49 -17 -26    0.66    0.82
  49 -17 -27    1.20    0.94
  49 -17 -28    1.09    0.93
  49 -17 -29    0.79    0.88
  49  19  -1    0.08    0.77
 -49 -19   1   -0.44    0.86
  49  19  -2    0.16    0.66
 -49 -19   2    0.62    0.73
  49  19  -3    0.45    0.68
 -49 -19   3    0.03    0.81
  49  19  -4    0.08    0.77
 -49 -19   4    0.93    0.96
  49  19  -5    0.75    0.77
 -49 -19   5    1.04    0.79
 -49 -19   6    2.96    0.90
 -49 -19   7   -0.23    0.79
  49  19  -8    1.40    0.81
 -49 -19   8    0.06    0.78
  49  19  -9    0.11    0.78
 -49 -19   9    0.24    0.77
  49  19 -10    2.95    0.89
 -49 -19  10    1.20    0.82
  49  19 -11   -0.11    0.75
 -49 -19  11   -0.09    0.88
  49  19 -13    0.00    0.85
  49  19 -14    0.09    0.79
 -49  19  15   -0.03    0.72
 -49  19  16    0.47    0.83
 -49  19  17    0.71    0.74
 -49  19  18    2.63    0.91
  49  21  -1    0.18    0.62
  49  21  -2    0.43    0.76
  49  21  -3    0.17    0.72
  49  21  -4    0.72    0.78
  49  21  -5    0.24    0.75
  49  21  -6    0.12    0.76
  49  21  -8    1.03    0.80
  49  21  -9    0.39    0.77
  49  21 -10    0.45    0.79
  49  21 -11    0.50    0.78
  49  21 -12    1.01    0.87
  49  21 -13    5.78    1.07
  49  21 -14    1.78    0.84
  49  23  -4    0.52    0.78
  49  23  -5    0.11    0.74
  49  23  -6    2.67    0.91
  49  23  -8   -0.20    0.78
  49  23  -9   -0.19    0.78
  49  23 -10   -0.00    0.79
  49  23 -11    1.50    0.90
  49  23 -12    0.90    0.83
  49  23 -13   -0.14    0.81
  49  23 -14    0.96    0.89
 -48   0   1    0.40    0.83
 -48   0   2    4.62    1.10
 -48   0   3   -0.39    0.84
 -48   0   6    1.33    0.96
 -48   0   7    0.24    0.88
 -48   0   8    0.90    0.88
 -48   0  11   -0.11    0.77
 -48   0  12    4.39    0.97
 -48   0  13    0.14    0.74
 -48   0  14    3.92    0.97
 -48   0  15    0.21    0.82
 -48   0  16    0.73    0.81
 -48   0  17   -0.24    0.76
 -48   0  18    2.14    0.93
 -48   0  19   -0.10    0.82
 -48   0  20   12.56    1.43
 -48   0  21    0.07    0.83
  48   0 -21    0.24    0.86
 -48   0  22    3.53    0.97
  48   0 -22    4.31    0.98
 -48   0  23    0.17    0.80
  48   0 -23   -0.04    0.84
 -48   0  24    5.22    1.11
  48   0 -24    4.88    1.05
 -48   0  25    0.07    0.75
  48   0 -25    1.50    0.86
 -48   0  26    0.92    0.88
  48   0 -26    0.04    0.81
 -48   0  27    0.24    0.89
  48   0 -27   -0.19    0.87
 -48   0  28    3.06    0.96
  48   0 -28    3.37    1.01
 -48   0  29    0.28    0.82
  48   0 -29    0.16    0.78
 -48   0  30    2.22    0.90
  48   0 -30    0.40    0.84
 -48   0  31   -0.29    0.78
  48   0 -31    0.54    0.89
 -48   0  32    0.35    0.92
  48   0 -32    0.08    0.76
 -48   0  33   -0.19    0.85
  48   0 -33    0.62    0.79
 -48   0  34   16.90    1.63
  48   0 -34   13.38    1.55
 -48   0  35   -0.42    0.87
  48   0 -35   -0.06    0.72
 -48   0  36    0.47    0.88
 -48   0  37   -0.24    0.87
 -48   0  38    1.29    0.90
 -48   0  39   -0.41    0.86
 -48   2   1    1.99    0.91
 -48   2   2    4.59    1.10
 -48   2   3    0.11    0.82
 -48  -2   3    0.75    0.84
 -48   2   4   -0.15    0.77
 -48   2   4    0.62    0.91
 -48  -2   4    0.08    0.83
 -48   2   5   -0.29    0.78
 -48   2   5    0.66    0.91
 -48  -2   5   -0.34    0.81
 -48   2   6    0.72    0.79
 -48   2   6   -0.64    0.98
 -48  -2   6   -0.36    0.85
 -48   2   7    0.15    0.74
 -48  -2   7    0.05    0.84
 -48   2   8    1.61    0.82
 -48  -2   8    1.04    0.90
 -48   2   9    3.50    0.94
 -48  -2   9    4.75    1.10
 -48   2  10   -0.08    0.82
 -48   2  11   10.45    1.30
 -48   2  12    0.65    0.81
 -48   2  13    0.29    0.77
 -48   2  14    0.47    0.80
 -48   2  15    0.24    0.82
 -48   2  16    7.61    1.11
 -48   2  17   -0.60    0.87
 -48   2  18   -0.06    0.76
 -48  -2  18   -0.02    0.79
 -48   2  19    0.19    0.84
  48  -2 -19   -0.06    0.74
 -48  -2  19    0.42    0.88
 -48   2  20    1.65    0.82
  48  -2 -20    1.10    0.84
 -48  -2  20    1.29    0.90
 -48   2  21    0.01    0.85
 -48  -2  21    0.60    0.81
 -48   2  22    2.93    0.90
 -48  -2  22    3.34    0.91
 -48   2  23    0.42    0.87
  48  -2 -23    0.13    0.86
  48   2 -23   -0.01    0.75
 -48  -2  23    0.64    0.90
 -48   2  24    5.59    1.07
  48  -2 -24    4.49    1.05
  48   2 -24    7.69    1.22
 -48  -2  24    4.96    1.10
 -48   2  25    1.45    0.91
  48  -2 -25   -0.02    0.75
  48   2 -25    0.65    0.86
 -48  -2  25    0.60    0.91
 -48   2  26    2.65    0.93
  48  -2 -26    2.85    0.85
  48   2 -26    2.30    0.99
 -48  -2  26    4.14    0.96
 -48   2  27    0.87    0.86
  48  -2 -27   -0.42    0.84
  48   2 -27    0.50    0.79
 -48  -2  27    0.44    0.81
 -48   2  28    3.60    1.01
  48  -2 -28    1.35    0.91
  48   2 -28    2.83    0.92
 -48  -2  28    2.88    0.93
 -48   2  29    2.39    0.94
  48  -2 -29    2.24    0.92
  48   2 -29    0.82    0.93
 -48  -2  29    1.19    0.88
 -48   2  30    5.66    1.15
  48  -2 -30    5.06    1.10
  48   2 -30    6.31    1.08
 -48  -2  30    5.78    1.10
  48  -2 -31    1.67    0.82
  48   2 -31    1.82    0.87
 -48  -2  31    2.07    0.92
  48  -2 -32   -0.22    0.88
  48   2 -32    0.47    0.82
 -48  -2  32    0.19    0.81
  48  -2 -33   -0.24    0.84
  48   2 -33    0.07    0.79
 -48  -2  33   -0.57    0.84
  48  -2 -34   -0.16    0.83
 -48  -2  34   -0.19    0.80
  48  -2 -35    3.41    0.99
 -48  -2  35    2.81    0.96
 -48  -2  36    1.13    0.87
 -48  -2  37   -0.07    0.82
 -48   2  38    2.63    0.86
 -48  -2  38    2.11    0.91
 -48  -2  39   -0.17    0.79
 -48   4   1    0.68    0.84
 -48   4   1    0.29    0.79
  48   4  -1   -0.45    0.68
 -48  -4   1   -0.20    0.84
 -48   4   2    0.58    0.84
 -48   4   2    1.98    0.94
 -48   4   2    2.06    0.89
  48   4  -2    1.28    0.70
 -48  -4   2    1.74    0.91
 -48   4   3   -0.45    0.81
 -48   4   3   -0.20    0.78
 -48   4   3    0.23    0.81
  48   4  -3   -0.06    0.65
 -48  -4   3    0.31    0.83
 -48   4   4    2.34    0.84
 -48   4   4    3.61    1.05
 -48   4   4    3.37    0.95
 -48  -4   4    2.46    0.97
 -48   4   5    2.47    0.91
 -48   4   5    1.41    0.92
 -48   4   5    4.21    1.04
 -48  -4   5    2.37    0.94
 -48   4   6   -0.43    0.78
 -48   4   6    0.14    0.79
 -48   4   6   -0.12    0.76
  48   4  -6   -0.07    0.64
 -48  -4   6   -0.58    0.85
 -48   4   7    0.15    0.75
 -48   4   7    0.96    0.81
  48   4  -7    0.60    0.66
 -48  -4   7    0.28    0.86
 -48   4   8    0.04    0.78
  48   4  -8    0.24    0.70
 -48  -4   8   -0.03    0.88
 -48   4   9    2.49    0.87
  48   4  -9    1.95    0.78
 -48  -4   9    1.60    0.96
 -48   4  10    4.30    0.89
  48   4 -10    3.95    0.86
 -48  -4  10    2.72    1.04
 -48   4  11    3.40    0.96
 -48  -4  11    1.56    0.98
 -48   4  12    1.07    0.82
 -48   4  13    0.47    0.78
 -48   4  14   -0.04    0.83
 -48   4  15    2.20    0.92
 -48   4  16    1.02    0.75
 -48   4  17    1.38    0.88
 -48   4  18    0.51    0.79
  48  -4 -18   -0.27    0.78
 -48   4  19    0.16    0.75
  48  -4 -19    0.02    0.80
 -48   4  20    4.29    1.08
  48  -4 -20    1.60    0.86
  48  -4 -21    1.77    0.83
  48  -4 -22    0.64    0.82
  48  -4 -23   -0.08    0.69
  48  -4 -24    0.18    0.83
 -48   4  26   -0.21    0.81
  48   4 -26    0.05    0.85
 -48   4  27    0.09    0.88
  48  -4 -27   -0.05    0.87
  48   4 -27    0.29    0.79
 -48   4  28    0.19    0.81
  48  -4 -28   -0.09    0.81
  48   4 -28    0.41    0.78
 -48  -4  28   -0.09    0.87
 -48   4  29   -0.10    0.86
  48  -4 -29    0.54    0.77
  48   4 -29    1.22    0.92
 -48  -4  29    0.39    0.89
 -48   4  30    0.37    0.83
  48  -4 -30    0.73    0.83
 -48  -4  30    0.71    0.87
 -48   4  31   -0.43    0.88
  48  -4 -31    0.27    0.82
 -48  -4  31    1.01    0.84
 -48   4  32    1.24    0.88
  48  -4 -32    1.87    0.82
 -48  -4  32    2.81    0.92
 -48   4  33    0.01    0.85
  48  -4 -33   -0.64    0.81
  48   4 -33    0.14    0.85
 -48  -4  33    0.10    0.77
 -48   4  34    2.06    0.91
  48  -4 -34    1.17    0.82
  48   4 -34    1.90    0.91
 -48  -4  34    1.00    0.92
 -48   4  35    0.51    0.85
  48  -4 -35   -0.76    0.77
 -48  -4  35   -0.52    0.88
 -48   4  36   -0.27    0.92
 -48  -4  36    0.42    0.78
 -48   4  37    1.88    0.93
 -48  -4  37    3.53    0.95
 -48  -4  38    0.48    0.81
 -48  -4  39    0.13    0.85
 -48  -4  40    0.40    0.79
 -48   6   1    0.53    0.77
  48   6  -1    1.07    0.70
 -48  -6   1    1.61    0.90
 -48   6   2    0.20    0.74
  48   6  -2    0.89    0.71
 -48  -6   2    0.36    0.86
 -48   6   3    1.67    0.89
 -48   6   3    0.35    0.81
  48   6  -3    0.52    0.70
 -48  -6   3    1.38    0.94
 -48   6   4    0.23    0.84
 -48   6   4    0.45    0.83
 -48   6   4    0.13    0.74
  48   6  -4   -0.20    0.67
 -48  -6   4   -0.02    0.85
 -48   6   5    0.37    0.76
 -48   6   5   -0.77    0.89
 -48   6   5    0.22    0.86
 -48  -6   5   -0.04    0.73
 -48   6   6    1.37    0.85
 -48   6   6    1.56    0.89
 -48   6   6    3.21    0.97
  48   6  -6    2.72    0.86
 -48  -6   6    1.44    0.92
 -48   6   7   -0.15    0.76
 -48   6   7    0.00    0.78
  48   6  -7    0.10    0.67
 -48  -6   7    0.49    0.90
 -48   6   8    0.35    0.73
  48   6  -8   -0.03    0.72
 -48  -6   8    0.43    0.87
 -48   6   9    0.31    0.86
  48   6  -9    0.11    0.66
 -48  -6   9    0.18    0.90
 -48   6  10    0.15    0.73
  48   6 -10    0.68    0.67
 -48  -6  10   -0.04    0.86
 -48   6  11    2.43    0.89
  48   6 -11    4.14    0.89
 -48   6  12    1.92    0.88
  48   6 -12    4.38    0.84
 -48   6  13    1.91    0.89
  48  -6 -17   -0.26    0.80
 -48   6  18    4.09    0.98
  48  -6 -18    4.54    1.04
 -48   6  19    1.73    0.95
  48  -6 -19    2.77    0.90
 -48   6  20   -0.30    0.81
  48  -6 -20    0.55    0.84
 -48   6  21    1.60    0.87
  48  -6 -21    0.14    0.85
 -48   6  22    1.25    0.86
  48  -6 -22    1.89    0.88
 -48   6  23    2.28    0.92
  48  -6 -23    1.33    0.88
 -48   6  24   -0.44    0.81
  48  -6 -24   -0.12    0.84
 -48   6  25   -0.30    0.83
  48  -6 -25    0.44    0.83
 -48   6  26    1.40    0.88
  48  -6 -26    2.24    0.87
 -48   6  27   10.62    1.35
  48  -6 -27   11.79    1.43
 -48   6  28    0.87    0.87
  48  -6 -28    1.13    0.88
 -48   6  29   -0.32    0.87
  48   6 -29    0.72    0.80
 -48   6  30    1.37    0.91
  48   6 -30    1.82    0.96
 -48   6  31    0.29    0.86
  48  -6 -31    0.69    0.86
  48   6 -31    0.93    0.81
 -48   6  32    0.15    0.81
  48  -6 -32   -0.48    0.86
  48   6 -32    0.71    0.78
 -48   6  33    1.03    0.85
  48  -6 -33    1.77    0.94
  48   6 -33    0.93    0.81
 -48   6  34    0.22    0.88
  48  -6 -34    0.98    0.89
 -48   6  35    1.82    0.94
  48  -6 -35    3.16    0.95
 -48   6  36    0.04    0.86
 -48   8   1    1.56    0.79
  48   8  -1    1.51    0.74
 -48  -8   1    0.78    0.86
 -48   8   2   -0.15    0.81
  48   8  -2   -0.07    0.69
 -48  -8   2    0.33    0.86
 -48   8   3    0.46    0.74
  48   8  -3    1.31    0.74
 -48  -8   3    0.33    0.80
 -48   8   4    2.82    0.89
  48   8  -4    3.39    0.81
 -48  -8   4    0.89    0.89
 -48   8   5    1.94    0.87
  48   8  -5    2.95    0.82
 -48  -8   5    1.73    1.01
 -48   8   6   -0.01    0.87
 -48   8   6    0.12    0.78
 -48  -8   6    0.27    0.91
  48   8  -7    5.63    0.93
 -48  -8   7    5.03    1.19
  48   8  -8    0.70    0.74
  48   8  -9    3.89    0.92
  48   8 -10    4.48    0.90
 -48  -8  10    5.72    1.19
 -48   8  11    1.20    0.85
  48   8 -11    1.51    0.82
 -48  -8  11    0.21    0.80
 -48   8  12    0.14    0.84
  48   8 -12   -0.48    0.76
 -48  -8  12    0.68    0.94
 -48   8  13    0.36    0.75
  48   8 -13    0.24    0.72
 -48  -8  13    0.44    0.92
 -48   8  14    3.01    0.90
 -48  -8  14    2.46    0.98
 -48   8  15    6.32    1.10
 -48   8  16    1.04    0.84
 -48   8  17    5.68    1.06
  48  -8 -17    4.77    1.10
 -48   8  18    0.79    0.82
  48  -8 -18    0.14    0.85
 -48   8  19   -0.09    0.79
  48  -8 -19    0.54    0.82
 -48   8  20    0.35    0.80
  48  -8 -20    0.44    0.79
 -48   8  21    0.83    0.85
  48  -8 -21    0.28    0.80
 -48   8  22    0.03    0.77
  48  -8 -22   -0.39    0.85
 -48   8  23    3.35    0.94
  48  -8 -23    4.97    1.03
 -48   8  24    1.40    0.88
  48  -8 -24    0.71    0.83
 -48   8  25   -0.09    0.84
  48  -8 -25    0.32    0.81
 -48   8  26    0.35    0.85
  48  -8 -26    0.28    0.79
 -48   8  27   -0.46    0.76
  48  -8 -27    0.70    0.83
 -48   8  28   -0.02    0.83
  48  -8 -28    0.36    0.85
 -48   8  29    4.07    1.04
  48  -8 -29    2.60    0.92
 -48   8  30    0.55    0.90
  48  -8 -30    0.09    0.82
 -48   8  31    0.40    0.81
  48  -8 -31    0.35    0.75
 -48   8  32    1.81    0.95
  48  -8 -32    2.28    0.91
  48   8 -32    2.75    0.92
 -48   8  33    0.55    0.90
 -48   8  34    0.09    0.85
 -48   8  35    0.75    0.95
 -48  10   1    0.14    0.76
  48  10  -1   -0.03    0.73
 -48 -10   1   -0.12    0.84
 -48  10   2    2.41    0.86
  48  10  -2    2.83    0.85
 -48 -10   2    1.58    0.95
 -48  10   3    0.23    0.72
  48  10  -3    0.51    0.76
 -48 -10   3    1.01    0.89
 -48  10   4    1.21    0.76
  48  10  -4    0.03    0.67
 -48 -10   4    0.57    0.93
 -48  10   5    5.77    0.99
  48  10  -5    4.31    0.90
 -48  10   7    0.75    0.75
  48  10  -7    0.58    0.73
 -48 -10   7    0.03    0.89
 -48  10   8    1.92    0.88
  48  10  -8    0.57    0.72
 -48 -10   8    0.91    0.86
 -48  10   9    0.54    0.84
  48  10  -9    0.46    0.73
 -48 -10   9    0.25    0.87
 -48  10  10    0.32    0.80
  48  10 -10   -0.02    0.73
 -48 -10  10    0.09    0.82
 -48  10  11    2.71    0.90
  48  10 -11    1.97    0.83
 -48 -10  11    2.77    1.02
 -48  10  12   -0.01    0.81
  48  10 -12    0.70    0.75
 -48 -10  12    0.72    0.97
 -48  10  13    4.34    0.97
  48  10 -13    1.67    0.77
 -48 -10  13    2.04    0.92
 -48  10  14    0.34    0.76
 -48 -10  14   -0.12    0.81
 -48  10  15    0.16    0.75
  48 -10 -15    0.20    0.88
 -48 -10  15    0.40    0.86
 -48  10  16    2.68    0.92
  48 -10 -16    4.39    1.08
 -48 -10  16    4.11    1.09
 -48  10  17   -0.11    0.79
  48 -10 -17   -0.05    0.83
 -48  10  18    0.61    0.83
  48 -10 -18    0.52    0.79
 -48  10  19    0.43    0.81
 -48  10  20   -0.00    0.81
 -48  10  21    0.80    0.82
  48 -10 -21    0.15    0.81
 -48  10  22    1.16    0.84
  48 -10 -22    0.10    0.83
 -48  10  23    2.59    0.90
  48 -10 -23    0.69    0.82
 -48  10  24    0.04    0.82
  48 -10 -24   -0.34    0.84
 -48  10  25   -0.08    0.81
  48 -10 -25    0.43    0.82
 -48  10  26    1.39    0.90
  48 -10 -26    1.48    0.77
 -48  10  27    0.36    0.75
  48 -10 -27   -0.44    0.74
 -48  10  28   -0.63    0.87
  48 -10 -28   -0.10    0.78
 -48  10  29    0.33    0.90
  48 -10 -29    0.03    0.80
 -48  10  30    0.15    0.76
  48 -10 -30    1.13    0.77
 -48  10  31    0.97    0.89
  48 -10 -31    0.28    0.77
 -48  10  32    0.20    0.77
  48 -10 -32    1.46    0.87
 -48  10  33    3.63    1.02
  48 -10 -33    1.14    0.82
 -48  10  34    0.62    0.95
  48 -10 -34    0.91    0.74
 -48  12   1   -0.24    0.74
  48  12  -1   -0.02    0.74
 -48 -12   1    0.84    0.85
 -48  12   2    0.13    0.80
  48  12  -2    0.25    0.73
 -48  12   3    2.62    0.89
  48  12  -3    2.80    0.84
 -48  12   4    4.28    0.92
  48  12  -4    5.24    0.96
 -48 -12   4    2.74    1.05
  48  12  -5    1.06    0.84
 -48 -12   5    0.76    0.89
  48  12  -6    5.53    0.97
 -48 -12   6    4.01    1.11
 -48 -12   7    0.19    0.79
  48  12  -8    0.48    0.81
 -48 -12   8    2.53    0.97
 -48  12   9    1.44    0.91
  48  12  -9    0.75    0.80
 -48 -12   9    0.62    0.86
 -48  12  10    1.89    0.87
  48  12 -10    0.43    0.78
 -48 -12  10    0.69    0.83
 -48  12  11    0.16    0.81
  48  12 -11   -0.16    0.79
 -48 -12  11    0.35    0.89
 -48  12  12    0.62    0.80
  48  12 -12    0.13    0.72
 -48 -12  12    0.41    0.88
 -48  12  13    0.01    0.77
  48  12 -13    0.27    0.76
 -48 -12  13   -0.34    0.91
 -48  12  14    0.70    0.81
  48 -12 -14    0.87    0.91
  48  12 -14    0.43    0.75
 -48 -12  14   -0.31    0.86
 -48  12  15    2.79    0.92
  48 -12 -15    3.05    1.04
 -48 -12  15    4.49    1.17
 -48  12  16    0.38    0.79
  48 -12 -16    0.32    0.85
 -48 -12  16    0.68    0.88
 -48  12  17    0.97    0.83
  48 -12 -17    0.60    0.91
 -48 -12  17    0.64    0.85
 -48  12  18    1.34    0.87
  48 -12 -18    1.60    0.87
 -48 -12  18    2.05    1.07
 -48  12  19    0.02    0.75
  48 -12 -19    0.55    0.89
 -48 -12  19   -0.17    0.82
 -48  12  20   -0.04    0.81
  48 -12 -20   -0.33    0.88
 -48  12  21    0.22    0.81
  48 -12 -21   -0.08    0.84
 -48  12  22    0.36    0.86
  48 -12 -22   -0.15    0.87
 -48  12  23    0.05    0.83
 -48  12  24    0.65    0.86
 -48  12  25    0.97    0.92
  48 -12 -25    0.88    0.84
 -48  12  26    0.12    0.85
  48 -12 -26   -0.13    0.74
 -48  12  27    2.07    0.90
  48 -12 -27    1.58    0.87
 -48  12  28    0.17    0.83
  48 -12 -28    0.65    0.86
 -48  12  29   -0.32    0.92
  48 -12 -29    0.19    0.83
 -48  12  30   -0.54    0.84
  48 -12 -30   -0.21    0.79
  48 -12 -31    0.35    0.81
  48 -12 -32    2.05    0.91
  48 -12 -33    1.19    0.89
 -48  14   1    0.50    0.82
  48  14  -1    1.07    0.77
 -48 -14   1    1.59    0.85
 -48  14   2    0.81    0.80
  48  14  -2    0.67    0.73
 -48 -14   2    2.06    0.82
 -48  14   3    1.65    0.84
  48  14  -3    2.55    0.85
 -48 -14   3    1.86    0.93
  48  14  -4   -0.24    0.73
 -48 -14   4    0.20    0.84
  48  14  -5    5.04    1.00
 -48 -14   5    4.88    1.05
  48  14  -6    3.02    0.88
 -48 -14   6    2.78    1.03
 -48 -14   7    0.05    0.88
  48  14  -8    0.06    0.70
 -48 -14   8   -0.24    0.89
  48  14  -9    0.53    0.71
 -48 -14   9    0.19    0.83
 -48  14  10    2.34    0.97
  48  14 -10    2.09    0.83
 -48 -14  10    1.49    0.89
 -48  14  11    7.64    1.13
  48  14 -11    7.52    1.10
 -48 -14  11    7.85    1.28
 -48  14  12   -0.68    0.86
  48  14 -12    0.01    0.69
 -48 -14  12   -0.22    0.92
 -48  14  13    0.11    0.74
  48  14 -13    0.26    0.69
 -48 -14  13    0.58    0.97
 -48  14  14    0.65    0.84
  48  14 -14   -0.34    0.78
 -48 -14  14    0.09    0.84
 -48  14  15    0.78    0.82
  48 -14 -15   -0.18    0.86
 -48 -14  15    0.09    0.75
 -48  14  16    0.90    0.78
  48 -14 -16    0.98    0.85
 -48 -14  16    0.80    0.92
 -48  14  17    0.20    0.83
  48 -14 -17    0.11    0.76
 -48 -14  17   -0.51    0.89
 -48  14  18    3.63    0.99
  48 -14 -18    2.81    1.02
 -48  14  19    0.38    0.81
  48 -14 -19    0.46    0.75
 -48  14  20    0.33    0.83
  48 -14 -20    0.13    0.89
 -48 -14  20    0.97    0.87
 -48  14  21    0.64    0.77
  48 -14 -21    1.40    0.94
 -48 -14  21    0.82    0.96
  48 -14 -22    5.95    1.17
 -48 -14  22    4.80    1.13
  48 -14 -23    0.03    0.82
  48 -14 -24   -0.23    0.79
  48 -14 -25    1.51    0.86
  48 -14 -26    0.61    0.88
 -48  14  28    0.64    0.81
 -48  14  29    0.14    0.86
 -48  14  30   -0.03    0.70
  48 -14 -30   -0.18    0.81
  48 -14 -31    0.44    0.77
  48 -14 -32   -0.08    0.79
  48 -14 -33    0.28    0.79
 -48  16   1    0.99    0.80
  48  16  -1    1.34    0.74
 -48 -16   1    1.46    0.83
 -48  16   2    0.13    0.69
  48  16  -2   -0.18    0.66
 -48 -16   2    0.57    0.77
  48  16  -3    0.18    0.76
 -48 -16   3    0.35    0.85
  48  16  -4    1.42    0.81
 -48 -16   4    0.46    0.78
  48  16  -5    1.96    0.80
 -48 -16   5    0.17    0.94
  48  16  -6    4.27    0.95
 -48 -16   6    2.20    0.99
 -48 -16   7    0.33    0.90
  48  16  -8    0.28    0.73
 -48 -16   8   -0.05    0.87
  48  16  -9   -0.01    0.79
 -48 -16   9    0.42    0.77
  48  16 -10   -0.02    0.72
 -48 -16  10   -0.66    0.83
 -48  16  11    0.43    0.85
  48  16 -11    0.10    0.74
 -48 -16  11    0.51    0.77
 -48  16  12    0.43    0.89
  48  16 -12   -0.06    0.73
 -48 -16  12    0.89    0.81
 -48  16  13    1.08    0.88
  48  16 -13   -0.17    0.73
 -48 -16  13   -0.30    0.88
 -48  16  14    2.82    0.98
 -48 -16  14    2.37    1.03
 -48  16  15    1.80    0.93
 -48 -16  17   -0.15    0.75
 -48 -16  18    9.46    1.42
  48 -16 -19    3.10    1.04
 -48 -16  19    4.35    1.19
 -48  16  20    2.65    0.89
  48 -16 -20    3.51    1.04
 -48 -16  20    2.31    0.99
 -48  16  21   -0.29    0.71
  48 -16 -21   -0.63    0.85
 -48 -16  21   -0.56    0.84
 -48  16  22    1.30    0.90
  48 -16 -22    0.97    0.83
 -48 -16  22    0.09    0.83
 -48  16  23    1.64    0.90
  48 -16 -23    2.19    0.90
 -48 -16  23    1.16    0.93
 -48  16  24   -0.12    0.71
  48 -16 -24   -0.22    0.88
 -48 -16  24   -0.34    0.96
 -48  16  25   -0.23    0.78
  48 -16 -25   -0.66    0.83
 -48 -16  25   -0.37    0.98
 -48  16  26   -0.14    0.71
  48 -16 -26   -0.22    0.79
 -48  16  27    0.50    0.76
  48 -16 -27    0.62    0.84
  48 -16 -28    0.13    0.85
  48 -16 -29   -0.25    0.79
  48 -16 -30    0.37    0.85
  48 -16 -31    2.38    0.95
  48 -16 -32   -0.46    0.85
 -48  18   1    1.28    0.78
  48  18  -1    1.49    0.82
 -48 -18   1    1.35    0.85
  48  18  -2    0.22    0.74
 -48 -18   2   -0.19    0.86
  48  18  -3    1.50    0.78
 -48 -18   3    2.93    0.87
  48  18  -4    1.87    0.82
 -48 -18   4    2.72    1.01
  48  18  -5    1.69    0.82
 -48 -18   5    3.01    1.01
  48  18  -6    0.28    0.76
 -48 -18   6   -0.11    0.78
  48  18  -7    0.22    0.74
 -48 -18   7    0.38    0.80
 -48 -18   8    0.79    0.90
  48  18  -9    0.73    0.76
 -48 -18   9   -0.25    0.87
  48  18 -10    3.64    0.98
 -48 -18  10    3.65    1.08
  48  18 -11    0.29    0.75
 -48 -18  11    0.51    0.89
  48  18 -12    1.33    0.79
  48  18 -13   -0.03    0.80
 -48  18  14    0.24    0.82
  48  18 -14    0.24    0.82
 -48 -18  14    0.85    0.92
 -48  18  15   -0.23    0.79
  48  18 -15    0.97    0.75
 -48 -18  15    0.75    0.86
 -48  18  16    0.12    0.74
 -48 -18  16    0.00    0.96
 -48  18  17    1.13    0.86
 -48 -18  17    0.08    0.76
 -48  18  18    1.00    0.75
 -48 -18  18   -0.28    0.77
 -48  18  19   -0.44    0.81
 -48 -18  19    0.20    0.78
 -48  18  20    0.27    0.72
 -48 -18  20    0.38    0.95
 -48  18  21    1.27    0.87
 -48 -18  21    1.10    1.01
 -48  18  22    0.97    0.87
 -48  18  23   -0.16    0.74
 -48  18  24    0.27    0.85
  48 -18 -24    0.59    0.89
  48 -18 -25    1.28    0.91
  48 -18 -26    0.13    0.76
  48 -18 -27   -0.49    0.83
  48 -18 -28    0.41    0.82
  48 -18 -29    0.25    0.78
  48 -18 -30   -0.17    0.81
  48 -18 -31    0.67    0.85
  48  20  -1   -0.18    0.74
 -48 -20   1    0.09    0.82
  48  20  -2    0.81    0.78
 -48 -20   2    0.66    0.78
  48  20  -3    0.82    0.75
 -48 -20   3    0.73    0.78
  48  20  -4    0.32    0.77
 -48 -20   4    1.34    0.89
  48  20  -5    1.05    0.83
 -48 -20   5    1.66    1.00
  48  20  -6    6.64    1.07
 -48 -20   6    5.04    1.06
  48  20  -7    0.63    0.79
 -48 -20   7    0.42    0.83
 -48 -20   8    0.28    0.75
  48  20  -9   -0.29    0.72
  48  20 -10    0.01    0.77
  48  20 -11    0.20    0.78
 -48 -20  11   -0.08    0.94
  48  20 -12    0.79    0.80
 -48 -20  12    0.13    0.85
 -48  20  13    0.15    0.79
  48  20 -13   -0.20    0.84
 -48 -20  13    2.06    0.98
 -48  20  14    1.08    0.87
  48  20 -14    0.96    0.89
 -48 -20  14   -0.21    0.80
 -48  20  15    0.46    0.76
  48  20 -15   -0.01    0.82
 -48 -20  15   -0.19    0.96
 -48  20  16   -0.05    0.82
 -48 -20  16    1.03    0.85
 -48  20  17    0.21    0.79
 -48  20  18   -0.00    0.78
 -48  20  19    3.15    0.90
  48  22  -1    2.85    0.80
  48  22  -2   -0.14    0.73
  48  22  -3    0.84    0.80
  48  22  -4    2.12    0.84
  48  22  -5    0.51    0.69
  48  22  -6    1.89    0.88
  48  22  -7   -0.18    0.70
  48  22  -9   -0.11    0.75
  48  22 -10    0.34    0.80
  48  22 -11   10.04    1.34
  48  22 -12   -0.02    0.75
  48  22 -13   -0.16    0.76
  48  22 -14    1.53    0.94
  48  22 -15    0.82    0.82
  48  24  -3    0.48    0.74
  48  24  -4    0.01    0.68
  48  24  -5    0.47    0.77
  48  24  -6   -0.10    0.82
  48  24  -7   -0.08    0.78
  48  24  -9    0.08    0.80
  48  24 -10    1.99    0.85
  48  24 -11    0.03    0.76
  48  24 -12    0.48    0.79
  48  24 -13    2.73    0.91
  48  24 -14    0.47    0.84
  48  24 -15   -0.40    0.80
  48  26 -15    0.12    0.78
 -47   1   1    2.19    0.87
 -47   1   2    1.27    0.92
 -47   1   3    5.23    1.10
 -47  -1   3    5.08    1.06
 -47   1   4    6.90    1.10
 -47  -1   4    9.35    1.29
 -47   1   5    3.34    0.91
 -47  -1   5    2.79    0.95
 -47   1   6    0.32    0.75
 -47   1   6   -0.21    0.82
 -47  -1   6    0.37    0.90
 -47   1   7    0.88    0.78
 -47   1   7    0.31    0.83
 -47  -1   7    0.31    0.87
 -47   1   8    0.16    0.76
 -47  -1   8   -0.10    0.85
 -47   1   9    7.01    1.10
 -47   1  10   -0.06    0.71
 -47  -1  10    0.84    0.78
 -47   1  11    5.08    1.01
 -47  -1  11    6.25    1.06
 -47   1  12    1.07    0.81
 -47  -1  12    0.68    0.81
 -47   1  13    0.91    0.75
 -47  -1  13    1.58    0.78
 -47   1  14    0.45    0.77
 -47  -1  14    0.58    0.82
 -47   1  15    1.72    0.89
 -47  -1  15    0.88    0.76
 -47   1  16    1.35    0.80
 -47  -1  16    2.98    0.90
 -47   1  17    0.10    0.73
 -47  -1  17    0.49    0.73
 -47   1  18    3.15    0.95
 -47  -1  18    3.55    0.98
 -47   1  19    0.63    0.73
  47  -1 -19    0.42    0.85
 -47  -1  19    0.93    0.75
 -47   1  20    0.26    0.81
  47  -1 -20    0.30    0.70
 -47  -1  20    0.44    0.85
 -47   1  21   -0.18    0.78
  47  -1 -21    0.95    0.85
  47   1 -21    0.33    0.91
 -47  -1  21    0.18    0.78
 -47   1  22   -0.04    0.84
  47  -1 -22    0.67    0.86
  47   1 -22    1.12    0.83
 -47  -1  22    0.39    0.80
 -47   1  23    0.38    0.80
  47  -1 -23    1.07    0.86
  47   1 -23    1.70    0.85
 -47  -1  23    1.24    0.87
 -47   1  24    0.66    0.81
  47  -1 -24   -0.25    0.76
  47   1 -24    0.44    0.82
 -47  -1  24    1.04    0.79
 -47   1  25    2.21    0.89
  47  -1 -25    2.50    0.88
  47   1 -25    2.32    0.94
 -47  -1  25    1.22    0.86
 -47   1  26    0.16    0.92
  47  -1 -26    0.73    0.76
  47   1 -26    1.15    0.89
 -47  -1  26    0.49    0.90
 -47   1  27    0.37    0.81
  47  -1 -27    0.56    0.78
  47   1 -27    0.24    0.82
 -47  -1  27   -0.09    0.83
 -47   1  28    4.17    1.01
  47  -1 -28    3.68    1.04
  47   1 -28    3.71    0.96
 -47  -1  28    3.68    1.00
  47  -1 -29    1.94    0.93
  47   1 -29    2.54    0.97
 -47  -1  29    3.50    0.96
  47  -1 -30    9.45    1.27
  47   1 -30    5.77    1.12
 -47  -1  30    7.24    1.22
  47  -1 -31    0.24    0.75
  47   1 -31    0.48    0.84
 -47  -1  31    1.08    0.89
  47  -1 -32    1.34    0.95
  47   1 -32    1.43    0.85
 -47  -1  32    2.21    0.93
  47  -1 -33   -0.45    0.88
  47   1 -33   -1.04    0.84
 -47  -1  33   -0.66    0.86
  47  -1 -34    1.87    0.92
 -47  -1  34    0.18    0.85
  47  -1 -35    0.45    0.84
 -47  -1  35    0.49    0.85
 -47   1  36   -0.01    0.85
  47  -1 -36    0.25    0.76
  47   1 -36   -0.42    0.88
 -47  -1  36    0.50    0.84
 -47   1  37    9.48    1.25
  47  -1 -37    6.30    1.18
  47   1 -37    4.54    1.06
 -47  -1  37    8.94    1.24
 -47   1  38    0.02    0.81
 -47  -1  38    0.86    0.93
 -47   1  39    0.48    0.89
 -47  -1  39    1.84    0.91
 -47   1  40    2.04    0.90
 -47  -1  40    1.50    0.93
 -47  -1  41    1.36    0.90
 -47   3   1   -0.07    0.70
 -47   3   1   -0.45    0.85
  47   3  -1   -0.40    0.68
 -47  -3   1    0.07    0.89
 -47   3   2    0.47    0.79
 -47   3   2    2.76    0.96
  47   3  -2    0.98    0.68
 -47  -3   2    0.06    0.85
 -47   3   3    2.41    0.91
 -47   3   3    0.80    0.91
  47   3  -3    2.90    0.77
 -47  -3   3    1.67    0.98
 -47   3   4   -0.26    0.72
 -47   3   4   -0.03    0.76
  47   3  -4   -0.19    0.64
 -47  -3   4    0.51    0.81
 -47   3   5    1.67    0.84
 -47   3   5    3.70    0.97
 -47  -3   5    1.63    0.92
 -47   3   6    6.84    1.14
 -47   3   6    8.09    1.33
  47   3  -6    8.15    1.07
 -47  -3   6    8.12    1.28
 -47   3   7   -0.23    0.76
  47   3  -7    0.24    0.63
 -47  -3   7    0.34    0.89
 -47   3   8   -0.06    0.74
 -47   3   8   -0.39    0.74
 -47  -3   8    0.22    0.88
 -47   3   9   -0.16    0.69
 -47   3   9    0.23    0.78
 -47  -3   9   -0.33    0.88
 -47   3  10   -0.18    0.68
 -47   3  11    0.55    0.80
 -47   3  12    1.84    0.86
 -47   3  13   -0.03    0.67
 -47   3  14    0.55    0.76
 -47   3  15   -0.61    0.77
 -47   3  16    1.14    0.90
 -47   3  17    0.32    0.74
  47  -3 -17    0.67    0.81
 -47  -3  17    0.11    0.80
 -47   3  18    4.22    0.96
  47  -3 -18    3.73    0.91
 -47  -3  18    0.83    0.84
 -47   3  19    0.49    0.85
  47  -3 -19    0.35    0.73
 -47  -3  19    0.36    0.79
  47  -3 -20    0.12    0.69
 -47  -3  20   -0.40    0.80
 -47  -3  21    1.19    0.81
 -47  -3  22   -0.33    0.85
  47  -3 -23    1.47    0.85
  47   3 -23    1.16    0.90
 -47  -3  23    0.48    0.87
  47  -3 -24   -0.28    0.80
  47   3 -24   -0.24    0.89
 -47  -3  24   -0.14    0.84
 -47   3  25    1.99    0.92
  47  -3 -25    3.23    0.98
  47   3 -25    2.23    0.95
 -47  -3  25    3.62    0.98
 -47   3  26    0.04    0.82
  47  -3 -26    0.03    0.81
  47   3 -26    0.38    0.87
 -47  -3  26   -0.35    0.79
 -47   3  27    4.51    1.03
  47  -3 -27    5.74    1.00
  47   3 -27    2.14    0.98
 -47  -3  27    2.88    0.97
 -47   3  28    5.15    1.07
  47  -3 -28    4.46    1.06
  47   3 -28    3.96    1.00
 -47  -3  28    3.73    0.99
 -47   3  29    2.41    0.94
  47  -3 -29    4.79    1.05
  47   3 -29    2.99    0.99
 -47  -3  29    4.04    0.97
 -47   3  30    0.56    0.84
  47  -3 -30    0.03    0.71
 -47  -3  30   -0.28    0.83
 -47   3  31    0.32    0.84
  47  -3 -31    0.56    0.83
 -47  -3  31    0.92    0.82
 -47   3  32    0.20    0.83
  47  -3 -32   -0.20    0.84
 -47  -3  32    0.49    0.82
 -47   3  33    2.92    0.98
  47  -3 -33    2.68    0.93
  47   3 -33    2.59    0.92
 -47  -3  33    1.78    0.89
 -47   3  34    3.97    1.03
  47  -3 -34    4.00    1.04
  47   3 -34    4.89    1.04
 -47  -3  34    3.62    0.98
 -47   3  35   -0.04    0.81
  47  -3 -35    0.95    0.81
  47   3 -35    0.94    0.86
 -47  -3  35    0.36    0.79
 -47   3  36    0.63    0.87
  47  -3 -36    0.12    0.80
  47   3 -36    1.36    0.88
 -47  -3  36    0.46    0.84
 -47   3  37    0.48    0.76
  47  -3 -37   -0.30    0.72
 -47  -3  37   -0.50    0.84
 -47   3  38    2.59    0.91
 -47  -3  38    2.73    0.92
 -47   3  39    0.28    0.84
 -47  -3  39   -0.01    0.81
 -47  -3  40    2.09    0.98
 -47  -3  41    0.52    0.79
 -47   5   1    2.48    0.90
 -47   5   1    1.35    0.84
  47   5  -1    1.37    0.76
 -47  -5   1    1.04    0.91
 -47   5   2    8.41    1.26
 -47   5   2   10.15    1.26
  47   5  -2    7.20    1.04
 -47  -5   2    6.82    1.21
 -47   5   3    0.42    0.86
 -47   5   3    0.07    0.76
  47   5  -3   -0.15    0.66
 -47  -5   3    1.10    0.86
 -47   5   4    0.39    0.80
 -47   5   4    0.24    0.78
 -47   5   4   -0.30    0.83
  47   5  -4    0.04    0.69
 -47  -5   4    0.66    0.82
 -47   5   5   -0.22    0.81
 -47   5   5    0.27    0.85
 -47   5   5    0.14    0.78
  47   5  -5    0.51    0.68
 -47  -5   5   -0.14    0.83
 -47   5   6    0.23    0.69
 -47   5   6   -0.15    0.78
 -47  -5   6   -0.18    0.82
 -47   5   7    6.21    1.05
 -47   5   7    7.59    1.17
  47   5  -7    5.08    1.00
 -47  -5   7    6.40    1.18
 -47   5   8    4.90    1.01
 -47   5   8    5.86    1.11
  47   5  -8    6.72    1.00
 -47  -5   8    5.58    1.12
 -47   5   9    2.09    0.91
  47   5  -9   -0.19    0.72
 -47  -5   9   -0.35    0.81
 -47   5  10    1.23    0.89
  47   5 -10    1.54    0.75
 -47  -5  10    0.38    0.87
 -47   5  11    1.10    0.85
  47   5 -11    2.66    0.82
 -47   5  12    0.23    0.74
  47   5 -12    0.61    0.70
  47   5 -13    0.63    0.67
  47  -5 -16    0.35    0.80
 -47   5  17    6.64    1.12
  47  -5 -17    7.22    1.17
 -47   5  18    0.22    0.78
  47  -5 -18   -0.32    0.82
 -47   5  19   -0.43    0.86
  47  -5 -19    0.95    0.83
 -47   5  20    2.46    0.88
  47  -5 -20    1.64    0.85
 -47   5  21    0.98    0.81
  47  -5 -21   -0.32    0.76
 -47   5  22    0.92    0.80
  47  -5 -22    0.21    0.83
 -47   5  23    1.10    0.87
  47  -5 -23    0.32    0.79
 -47   5  24    7.61    1.20
 -47   5  25    3.18    0.95
  47   5 -25    3.29    0.95
 -47   5  26    4.16    1.02
  47   5 -26    6.63    1.19
 -47   5  27    1.24    0.88
  47  -5 -27    0.94    0.87
 -47  -5  27    0.70    0.85
 -47   5  28    1.72    0.94
  47  -5 -28    1.80    0.90
 -47  -5  28    2.00    0.92
 -47   5  29    0.97    0.88
  47  -5 -29    1.30    0.91
  47   5 -29    0.98    0.86
 -47  -5  29    1.42    0.84
 -47   5  30    1.91    0.93
  47  -5 -30    1.08    0.85
  47   5 -30    1.95    0.89
 -47  -5  30    1.29    0.81
 -47   5  31    2.69    0.95
  47  -5 -31    1.62    0.82
  47   5 -31    2.22    0.90
 -47  -5  31    2.33    0.97
 -47   5  32    1.09    0.88
  47  -5 -32    1.00    0.91
  47   5 -32    1.99    0.96
 -47  -5  32    0.98    0.95
 -47   5  33    3.14    1.02
  47  -5 -33    3.49    0.99
  47   5 -33    2.29    1.01
 -47  -5  33    2.28    0.92
 -47   5  34    1.84    0.81
  47  -5 -34    0.43    0.85
  47   5 -34    1.87    0.93
 -47  -5  34    0.55    0.80
 -47   5  35    0.21    0.88
  47  -5 -35    0.16    0.79
  47   5 -35    0.31    0.78
 -47  -5  35    0.14    0.76
 -47   5  36    1.03    0.79
  47  -5 -36    0.79    0.79
  47   5 -36    0.59    0.78
 -47  -5  36    0.93    0.89
 -47   5  37   -0.17    0.87
  47  -5 -37   -0.01    0.83
 -47  -5  37   -0.13    0.79
 -47   5  38    1.88    0.94
 -47  -5  38    1.87    0.86
 -47  -5  39    0.45    0.77
 -47  -5  40    0.30    0.75
 -47  -5  41    4.12    1.00
 -47   7   1    0.39    0.77
  47   7  -1   -0.08    0.68
 -47  -7   1    0.26    0.80
 -47   7   2   -0.37    0.81
  47   7  -2    0.13    0.68
 -47  -7   2    1.27    0.89
 -47   7   3   -0.57    0.84
 -47   7   3    0.10    0.70
  47   7  -3   -0.28    0.66
 -47  -7   3    0.43    0.76
 -47   7   4    0.60    0.85
 -47   7   4    0.66    0.83
  47   7  -4    0.91    0.72
 -47  -7   4    0.99    0.92
 -47   7   5   -0.26    0.81
  47   7  -5    0.35    0.75
 -47  -7   5    0.38    0.86
 -47   7   6    4.95    1.05
  47   7  -6    4.59    0.92
 -47  -7   6    5.58    1.09
 -47   7   7    0.43    0.78
 -47  -7   7    1.54    0.95
  47   7  -8    3.81    0.87
  47   7  -9    6.51    1.04
 -47   7  10    0.03    0.86
  47   7 -10   -0.02    0.65
 -47  -7  10    0.33    0.93
 -47   7  11    0.58    0.76
  47   7 -11    0.51    0.73
 -47  -7  11    0.03    0.89
 -47   7  12    4.91    1.02
  47   7 -12    6.24    0.97
 -47  -7  12    4.26    1.09
 -47   7  13    0.21    0.75
  47   7 -13   -0.08    0.74
 -47   7  14    6.74    1.11
  47   7 -14    7.51    1.12
 -47   7  15    0.35    0.74
  47  -7 -15    0.10    0.81
 -47   7  16    3.44    0.94
  47  -7 -16    4.63    1.05
 -47   7  17    1.19    0.82
  47  -7 -17    2.03    0.85
 -47   7  18    1.18    0.84
  47  -7 -18    0.71    0.82
 -47   7  19   -0.53    0.80
  47  -7 -19   -0.21    0.78
 -47   7  20    1.10    0.84
  47  -7 -20    1.07    0.80
 -47   7  21    0.67    0.80
  47  -7 -21   -0.31    0.78
 -47   7  22    0.58    0.81
  47  -7 -22    2.02    0.84
 -47   7  23    1.56    0.86
  47  -7 -23    1.85    0.86
 -47   7  24    0.05    0.79
  47  -7 -24    0.05    0.80
 -47   7  25    4.31    1.03
  47  -7 -25    2.93    0.96
 -47   7  26    0.92    0.84
  47  -7 -26    0.65    0.87
 -47   7  27    0.77    0.78
  47  -7 -27   -0.04    0.78
 -47   7  28    2.53    0.91
  47  -7 -28    2.32    0.82
 -47   7  29    2.10    0.90
  47   7 -29    1.42    0.93
 -47   7  30    4.09    1.05
  47   7 -30    3.43    0.94
 -47   7  31    0.15    0.90
  47  -7 -31    0.71    0.83
  47   7 -31    0.32    0.85
 -47   7  32    1.10    0.82
  47  -7 -32    0.37    0.83
  47   7 -32    0.46    0.88
 -47   7  33    1.09    0.90
  47  -7 -33    1.20    0.86
  47   7 -33    2.86    1.02
 -47   7  34    0.23    0.80
  47  -7 -34    0.74    0.86
  47   7 -34   -0.15    0.85
 -47   7  35    2.20    0.95
  47  -7 -35    2.07    0.94
  47   7 -35    2.78    1.01
 -47   7  36   -0.01    0.86
  47  -7 -36    0.29    0.83
 -47   7  37   -0.06    0.86
  47  -7 -37    2.35    0.85
 -47   9   1    0.32    0.75
  47   9  -1    0.46    0.72
 -47  -9   1    0.16    0.82
 -47   9   2    2.63    0.88
  47   9  -2    0.98    0.76
 -47  -9   2    1.58    0.90
 -47   9   3    2.05    0.79
  47   9  -3    3.34    0.82
 -47  -9   3    2.20    0.98
 -47   9   4   10.78    1.27
  47   9  -4    9.08    1.22
 -47  -9   4    9.77    1.39
 -47   9   5    0.34    0.71
  47   9  -5   -0.09    0.68
 -47   9   6    0.21    0.77
  47   9  -6    0.31    0.68
 -47   9   7    0.46    0.78
 -47  -9   7   -0.09    0.82
 -47   9   8    1.34    0.90
  47   9  -8    0.76    0.70
 -47  -9   8    2.04    0.97
 -47   9   9    0.91    0.79
  47   9  -9   -0.02    0.71
 -47  -9   9    0.72    0.89
 -47   9  10    3.04    0.89
  47   9 -10    1.12    0.81
 -47  -9  10    3.59    0.93
 -47   9  11    1.47    0.85
  47   9 -11    1.23    0.70
 -47  -9  11    0.68    0.90
 -47   9  12    0.37    0.82
  47   9 -12    0.68    0.79
 -47  -9  12    0.89    0.93
 -47   9  13    0.02    0.79
  47   9 -13    0.45    0.73
 -47  -9  13   -0.17    0.88
 -47   9  14   -0.58    0.82
  47  -9 -14   -0.40    0.83
  47   9 -14   -0.07    0.74
 -47  -9  14    0.95    0.84
 -47   9  15    4.02    0.99
 -47   9  16    9.11    1.22
  47  -9 -16    6.95    1.19
 -47   9  17    1.48    0.88
  47  -9 -17    1.66    0.93
 -47   9  18    1.88    0.88
  47  -9 -18    2.13    0.87
 -47   9  19    3.63    0.96
  47  -9 -19    1.98    0.94
 -47   9  20    0.09    0.81
  47  -9 -20   -0.44    0.77
 -47   9  21    0.19    0.80
  47  -9 -21    0.23    0.79
 -47   9  22   -0.28    0.79
  47  -9 -22    0.00    0.77
 -47   9  23    2.77    0.91
  47  -9 -23    2.04    0.91
 -47   9  24    2.73    0.94
  47  -9 -24    3.82    0.98
 -47   9  25    0.55    0.81
  47  -9 -25    0.16    0.72
 -47   9  26    1.33    0.89
  47  -9 -26    1.03    0.74
 -47   9  27    0.15    0.80
  47  -9 -27   -0.17    0.79
 -47   9  28    0.87    0.91
  47  -9 -28   -0.02    0.79
 -47   9  29   -0.14    0.79
  47  -9 -29    0.08    0.85
 -47   9  30    4.04    0.99
  47  -9 -30    2.21    0.86
 -47   9  31    0.99    0.89
  47  -9 -31    0.07    0.84
 -47   9  32    0.44    0.86
  47  -9 -32    0.34    0.84
  47   9 -32   -0.26    0.79
 -47   9  33    0.48    0.88
  47   9 -33    1.40    0.91
 -47   9  34   -0.25    0.80
  47   9 -34   -0.22    0.90
 -47   9  35    0.27    0.92
  47  -9 -35    0.59    0.89
 -47   9  36    0.12    0.89
  47  -9 -36   -0.55    0.83
 -47  11   1    2.17    0.85
  47  11  -1    1.22    0.73
 -47 -11   1    3.83    1.02
 -47  11   2    1.22    0.72
  47  11  -2    0.40    0.75
 -47  11   3   -0.05    0.70
  47  11  -3    0.25    0.70
 -47  11   4    0.40    0.79
  47  11  -4    1.15    0.75
 -47 -11   4    1.01    0.87
 -47  11   5    0.88    0.78
  47  11  -5    1.03    0.75
 -47 -11   5    1.24    0.92
 -47  11   6    2.09    0.83
  47  11  -6    2.07    0.80
 -47 -11   6    2.47    1.04
  47  11  -7    0.70    0.72
 -47 -11   7    0.03    0.90
 -47 -11   8    5.48    1.08
 -47  11   9    0.86    0.86
  47  11  -9    0.32    0.70
 -47 -11   9    0.73    0.87
 -47  11  10   -0.04    0.82
  47  11 -10    0.53    0.69
 -47 -11  10   -0.18    0.79
 -47  11  11    9.62    1.23
  47  11 -11    9.05    1.19
 -47 -11  11   10.06    1.39
 -47  11  12    1.03    0.85
  47  11 -12    1.10    0.80
 -47 -11  12    0.72    0.92
 -47  11  13    1.59    0.88
  47 -11 -13    1.18    0.84
  47  11 -13    1.43    0.75
 -47 -11  13    0.57    0.91
 -47  11  14    0.33    0.80
  47 -11 -14    0.10    0.84
  47  11 -14    0.32    0.76
 -47 -11  14    0.61    0.81
 -47  11  15    1.04    0.76
  47 -11 -15   -0.38    0.87
  47  11 -15    0.29    0.71
 -47 -11  15    0.19    0.91
 -47  11  16    0.93    0.78
  47 -11 -16    0.13    0.84
 -47 -11  16    0.35    0.95
 -47  11  17    1.25    0.88
  47 -11 -17    2.95    0.94
 -47  11  18   -0.15    0.80
 -47  11  19   -0.40    0.85
 -47  11  20    0.84    0.84
  47 -11 -20   -0.09    0.80
 -47  11  21    1.49    0.83
  47 -11 -21    1.16    0.79
 -47  11  22    0.20    0.80
  47 -11 -22   -0.26    0.80
 -47  11  23    1.56    0.88
  47 -11 -23    2.81    0.92
 -47  11  24    0.32    0.71
  47 -11 -24    0.51    0.79
 -47  11  25    0.74    0.88
  47 -11 -25    0.63    0.84
 -47  11  26    5.48    1.06
  47 -11 -26    3.39    0.96
 -47  11  27   -0.03    0.78
  47 -11 -27    0.56    0.82
 -47  11  28    1.42    0.92
  47 -11 -28    1.21    0.84
  47 -11 -29    0.50    0.79
  47 -11 -30    0.46    0.77
  47 -11 -31    0.66    0.81
  47 -11 -32   -0.47    0.82
  47 -11 -33    3.48    0.89
  47 -11 -34    2.93    0.87
 -47  11  35   -0.19    0.87
  47 -11 -35    0.34    0.78
  47 -11 -36    0.38    0.82
 -47  13   1    0.31    0.71
  47  13  -1    0.14    0.73
 -47 -13   1    0.88    0.91
 -47  13   2    3.07    0.88
  47  13  -2    3.09    0.86
 -47 -13   2    3.54    1.00
 -47  13   3    0.43    0.77
  47  13  -3   -0.36    0.74
 -47 -13   3   -0.33    0.87
 -47  13   4    0.34    0.80
  47  13  -4   -0.22    0.73
 -47 -13   4   -0.79    0.96
 -47  13   5    5.83    1.07
  47  13  -5    5.51    0.99
 -47 -13   5    6.16    1.19
  47  13  -6    0.27    0.72
 -47 -13   6    0.24    0.78
  47  13  -7    6.06    1.06
 -47 -13   7    7.25    1.24
 -47 -13   8    3.92    1.01
  47  13  -9    0.66    0.88
 -47 -13   9    0.47    0.89
 -47  13  10    1.92    0.91
  47  13 -10    1.30    0.83
 -47 -13  10    0.39    0.83
 -47  13  11    0.67    0.85
  47  13 -11    0.96    0.82
 -47 -13  11    0.81    0.84
 -47  13  12    0.40    0.82
  47 -13 -12    2.02    0.89
  47  13 -12    2.03    0.85
 -47 -13  12    1.17    0.84
 -47  13  13    1.17    0.83
  47 -13 -13    1.32    0.88
  47  13 -13    1.85    0.78
 -47 -13  13    1.17    0.95
 -47  13  14    4.06    0.94
  47 -13 -14    5.35    1.04
  47  13 -14    3.76    0.96
 -47 -13  14    3.89    1.05
 -47  13  15    0.20    0.83
  47 -13 -15    0.39    0.85
  47  13 -15    0.75    0.80
 -47 -13  15   -0.17    0.86
 -47  13  16   -0.11    0.80
  47 -13 -16   -0.16    0.88
 -47 -13  16    0.60    0.80
 -47  13  17    0.33    0.83
  47 -13 -17    0.38    0.85
 -47 -13  17   -0.45    0.94
 -47  13  18    0.56    0.75
  47 -13 -18   -0.25    0.80
 -47  13  19    7.23    1.18
  47 -13 -19    8.60    1.27
 -47  13  20    0.34    0.85
  47 -13 -20    0.09    0.78
  47 -13 -21    1.08    0.86
  47 -13 -22    1.45    0.86
  47 -13 -25    1.93    0.88
 -47  13  26   -0.25    0.73
  47 -13 -26   -0.35    0.93
 -47  13  27    1.44    0.84
  47 -13 -27    1.41    0.87
 -47  13  28   -0.40    0.86
  47 -13 -28    0.15    0.80
 -47  13  29    1.00    0.77
  47 -13 -29    0.77    0.85
 -47  13  30   -0.27    0.84
  47 -13 -30   -0.26    0.80
 -47  13  31   -0.02    0.83
  47 -13 -31    0.78    0.82
 -47  13  32    0.03    0.72
  47 -13 -32   -0.07    0.76
 -47  13  33    0.46    0.88
  47 -13 -33   -0.24    0.78
  47 -13 -34    1.09    0.89
  47 -13 -35   -0.69    0.86
 -47  15   1   -0.01    0.69
  47  15  -1   -0.18    0.77
 -47 -15   1    0.45    0.87
 -47  15   2    0.38    0.71
  47  15  -2    1.99    0.83
 -47 -15   2    1.71    0.91
 -47  15   3    6.66    1.12
  47  15  -3    7.28    1.09
 -47 -15   3    7.00    1.24
 -47  15   4    8.35    1.11
  47  15  -4    7.27    1.12
 -47 -15   4    7.61    1.17
  47  15  -5    0.19    0.74
 -47 -15   5    0.03    0.84
  47  15  -6    2.25    0.86
 -47 -15   6    2.29    0.89
  47  15  -7   -0.18    0.74
 -47 -15   7    1.01    0.92
 -47 -15   8   -0.00    0.74
 -47 -15   9    8.80    1.34
  47  15 -10    0.58    0.77
 -47 -15  10    0.23    0.89
 -47  15  11    5.97    1.04
  47  15 -11    4.00    0.93
 -47 -15  11    4.70    1.12
 -47  15  12    0.90    0.89
  47  15 -12    0.34    0.76
 -47 -15  12    0.70    0.98
 -47  15  13   -0.50    0.73
  47  15 -13    0.07    0.70
 -47 -15  13    0.18    0.87
  47  15 -14    0.61    0.76
 -47 -15  14    1.85    0.96
  47 -15 -15    0.62    0.86
  47  15 -15    1.28    0.83
  47 -15 -16    0.14    0.85
  47  15 -16    0.22    0.80
  47 -15 -17    0.07    0.78
 -47 -15  17   -0.06    0.82
  47 -15 -18   -0.14    0.83
 -47 -15  18    0.23    0.89
 -47  15  19   -0.21    0.70
  47 -15 -19   -0.80    0.90
 -47 -15  19    1.06    0.85
 -47  15  20    1.54    0.86
  47 -15 -20    1.83    0.98
 -47 -15  20    2.27    1.05
 -47  15  21   -0.02    0.82
  47 -15 -21    1.06    0.85
 -47 -15  21    1.16    0.98
 -47  15  22    1.64    0.87
  47 -15 -22    1.59    0.91
 -47 -15  22   -0.05    0.94
 -47  15  23    7.71    1.10
  47 -15 -23    6.39    1.20
 -47  15  24    0.08    0.81
  47 -15 -24   -0.35    0.79
 -47  15  25    1.30    0.85
  47 -15 -25    1.52    0.93
 -47  15  26    0.59    0.77
  47 -15 -26    0.45    0.83
 -47  15  27    0.00    0.72
 -47  15  28    0.54    0.84
 -47  15  29    1.33    0.91
 -47  15  30    0.70    0.78
  47 -15 -30    1.27    0.86
 -47  15  31    2.68    0.93
  47 -15 -31    2.00    0.86
  47 -15 -32    2.63    0.85
  47 -15 -33    0.00    0.75
  47 -15 -34    0.07    0.78
 -47  17   1   -0.08    0.80
  47  17  -1    0.08    0.67
 -47 -17   1   -0.15    0.87
 -47  17   2    0.35    0.73
  47  17  -2   -0.11    0.74
 -47 -17   2   -0.14    0.76
 -47  17   3    6.96    1.14
  47  17  -3    7.47    1.05
 -47 -17   3    4.34    1.13
  47  17  -4    2.45    0.85
 -47 -17   4    2.44    0.91
  47  17  -5    1.26    0.79
 -47 -17   5    0.28    0.88
  47  17  -6    0.04    0.72
 -47 -17   6    0.63    0.80
  47  17  -7    3.15    0.89
 -47 -17   7    3.62    1.07
  47  17  -8    0.21    0.71
 -47 -17   8   -0.23    0.88
 -47 -17   9    1.81    0.86
  47  17 -10    0.04    0.75
 -47 -17  10   -0.21    0.80
  47  17 -11    2.26    0.92
 -47 -17  11    2.83    0.93
 -47  17  12    0.68    0.80
  47  17 -12    0.68    0.77
 -47  17  13    0.28    0.79
  47  17 -13    0.21    0.73
 -47  17  14   -0.22    0.86
  47  17 -14    0.74    0.75
 -47 -17  14   -0.61    0.91
 -47  17  15    1.56    0.81
  47  17 -15    1.13    0.79
 -47 -17  15    0.12    0.84
 -47  17  16    1.64    0.94
  47  17 -16    3.39    0.93
 -47 -17  16    2.75    1.06
 -47  17  17    0.17    0.72
 -47 -17  17    0.13    0.85
 -47  17  18    0.64    0.80
 -47 -17  18    0.57    0.84
 -47  17  19    0.03    0.83
 -47 -17  19   -0.13    0.98
 -47  17  20    0.45    0.73
  47 -17 -20    0.50    0.91
 -47 -17  20    0.26    0.97
 -47  17  21    5.59    1.00
  47 -17 -21    5.41    1.08
 -47 -17  21    5.91    1.19
 -47  17  22    2.04    0.88
  47 -17 -22    2.73    0.92
 -47 -17  22    2.03    0.97
 -47  17  23    0.44    0.84
  47 -17 -23    0.38    0.79
 -47 -17  23    0.17    0.91
 -47  17  24    4.73    0.94
  47 -17 -24    4.51    1.07
 -47 -17  24    3.27    1.13
 -47  17  25    0.59    0.88
  47 -17 -25    1.63    0.91
 -47 -17  25    0.84    0.92
 -47  17  26    0.19    0.87
  47 -17 -26    0.76    0.82
 -47  17  27    0.29    0.75
  47 -17 -27   -0.05    0.81
 -47  17  28    1.37    0.79
  47 -17 -28    0.84    0.84
  47 -17 -29    4.53    1.02
  47 -17 -30    1.36    0.93
  47 -17 -31    0.76    0.83
  47 -17 -32    0.17    0.82
 -47  19   1    1.91    0.82
  47  19  -1    0.44    0.68
 -47 -19   1    0.65    0.92
  47  19  -2    6.80    1.06
 -47 -19   2    5.90    1.17
  47  19  -3    1.71    0.85
 -47 -19   3    4.05    0.94
  47  19  -4    0.22    0.76
 -47 -19   4    0.40    0.84
  47  19  -5    0.53    0.74
 -47 -19   5    0.06    0.92
  47  19  -6    1.00    0.78
 -47 -19   6    1.79    0.87
  47  19  -7   -0.45    0.75
 -47 -19   7    0.32    0.75
  47  19  -8    0.13    0.71
 -47 -19   8    0.76    0.76
  47  19 -10    0.08    0.74
  47  19 -11    0.74    0.81
 -47 -19  11    0.27    0.83
  47  19 -12    3.14    0.91
 -47 -19  12    3.41    1.11
 -47  19  13    1.09    0.79
  47  19 -13    0.13    0.82
 -47 -19  13    0.01    0.91
 -47  19  14    0.38    0.83
  47  19 -14    0.13    0.79
 -47 -19  14    0.62    0.87
 -47  19  15    2.44    0.92
  47  19 -15    2.06    0.84
 -47 -19  15    2.50    1.08
 -47  19  16    2.49    0.86
  47  19 -16    0.85    0.79
 -47 -19  16    3.24    0.96
 -47  19  17    0.88    0.85
 -47 -19  17   -0.38    0.93
 -47  19  18    1.21    0.84
 -47 -19  18    1.63    1.03
 -47  19  19   -0.01    0.80
 -47 -19  19    0.13    0.78
 -47  19  20    0.59    0.81
 -47 -19  20    0.47    0.81
 -47  19  21    0.14    0.75
 -47 -19  21   -0.24    0.84
 -47  19  22    0.64    0.82
 -47 -19  22    0.21    0.81
 -47  19  23    0.76    0.83
 -47 -19  23    0.47    0.99
 -47  19  24   -0.13    0.74
  47 -19 -24    0.44    0.79
 -47  19  25   -0.23    0.85
  47 -19 -25   -0.26    0.88
  47 -19 -26   -0.22    0.78
  47 -19 -27    1.98    0.91
  47 -19 -28    2.20    0.92
  47 -19 -29    0.34    0.81
  47 -19 -30   -0.61    0.93
  47 -19 -31    2.35    0.91
  47 -19 -32    0.51    0.85
  47  21  -1    0.10    0.79
 -47 -21   1    0.46    0.70
  47  21  -2    4.45    1.00
 -47 -21   2    4.04    1.05
  47  21  -3    0.25    0.77
 -47 -21   3    0.97    0.91
  47  21  -4    0.62    0.79
 -47 -21   4    0.59    0.77
  47  21  -5    0.09    0.78
 -47 -21   5    0.03    0.80
  47  21  -6   -0.10    0.75
  47  21  -7    1.97    0.85
  47  21  -8    0.45    0.79
 -47 -21   8    1.01    0.93
 -47 -21   9   -0.46    0.83
  47  21 -10    1.15    0.82
 -47 -21  10    3.42    0.95
  47  21 -11   -0.10    0.77
 -47 -21  11    1.06    0.90
  47  21 -12    1.32    0.85
 -47 -21  12    1.06    0.96
  47  21 -13    0.47    0.83
 -47 -21  13    0.06    0.75
 -47  21  14    1.11    0.79
  47  21 -14    2.25    0.93
 -47 -21  14    2.82    1.09
 -47  21  15    0.54    0.87
  47  21 -15    0.63    0.85
 -47 -21  15    0.56    0.86
 -47  21  16    0.05    0.78
  47  21 -16    0.41    0.78
 -47 -21  16    0.14    0.91
 -47  21  17    0.21    0.81
 -47 -21  17   -0.13    0.87
 -47  21  18    0.04    0.74
 -47 -21  18    0.13    0.79
 -47  21  19    0.69    0.83
 -47 -21  19    0.55    0.89
 -47  21  20    0.59    0.82
 -47  21  21    0.82    0.72
  47 -21 -30    0.01    0.79
  47  23  -1    0.20    0.70
 -47 -23   1   -0.13    0.79
  47  23  -2    0.02    0.75
 -47 -23   2    0.43    0.84
  47  23  -3   -0.29    0.75
  47  23  -4    2.78    0.90
  47  23  -5    0.10    0.80
 -47 -23   5    0.98    0.85
  47  23  -6    1.60    0.83
 -47 -23   6    1.15    0.89
  47  23  -7   -0.06    0.80
 -47 -23   7    1.22    0.89
  47  23  -8    1.65    0.88
 -47 -23   8    1.44    0.91
 -47 -23   9    1.47    0.86
  47  23 -10    0.17    0.77
 -47 -23  10   -0.27    0.79
  47  23 -11    1.02    0.89
 -47 -23  11    0.83    0.93
  47  23 -12    1.28    0.83
  47  23 -13    1.27    0.87
 -47  23  14    6.48    1.12
  47  23 -14    7.04    1.15
  47  23 -16    0.36    0.87
  47  25  -1    1.04    0.83
  47  25  -2    0.07    0.67
  47  25  -3   -0.69    0.82
  47  25  -4    2.83    0.83
  47  25  -5   -0.20    0.76
  47  25  -6   -0.17    0.76
  47  25  -7    0.21    0.79
  47  25  -8   -0.11    0.73
  47  25 -10    3.26    0.95
  47  25 -11    2.64    0.90
  47  25 -12    2.61    0.96
  47  25 -13   -0.20    0.77
  47  25 -14   -0.14    0.77
  47  25 -15    0.43    0.77
  47  25 -16    0.59    0.89
  47  27 -12    0.21    0.78
  47  27 -13   -0.16    0.79
  47  27 -14    0.32    0.81
  47  27 -15   -0.27    0.81
  47  27 -16    0.23    0.79
 -46   0   2    0.21    0.81
 -46   0   3   -0.39    0.72
 -46   0   3    1.03    0.85
 -46   0   4    5.16    0.95
 -46   0   4    4.74    1.04
 -46   0   5   -0.02    0.72
 -46   0   5   -0.08    0.84
 -46   0   6   20.32    1.90
 -46   0   6   28.14    2.21
 -46   0   7    0.55    0.73
 -46   0   8    0.05    0.71
 -46   0   9   -0.48    0.77
 -46   0  10    1.52    0.83
 -46   0  11    0.21    0.69
 -46   0  12    4.06    0.89
 -46   0  13    1.19    0.84
 -46   0  14    8.19    1.19
 -46   0  15   -0.16    0.78
 -46   0  16    0.03    0.72
 -46   0  17    0.21    0.80
 -46   0  18    1.37    0.88
  46   0 -18    1.75    0.89
 -46   0  19   -0.59    0.76
  46   0 -19   -0.07    0.79
 -46   0  20    1.35    0.87
  46   0 -20    3.27    0.90
 -46   0  21    0.20    0.75
  46   0 -21   -0.03    0.76
 -46   0  22    5.95    1.04
  46   0 -22    6.70    1.14
 -46   0  23   -0.08    0.76
  46   0 -23    0.09    0.77
 -46   0  24    0.10    0.82
  46   0 -24    1.54    0.85
 -46   0  25   -0.44    0.82
  46   0 -25    0.24    0.75
 -46   0  26   11.75    1.41
  46   0 -26   10.67    1.37
 -46   0  27   -0.32    0.85
  46   0 -27   -0.09    0.89
  46   0 -28   11.79    1.45
  46   0 -29   -0.19    0.74
  46   0 -30    1.72    0.94
  46   0 -31    0.25    0.78
  46   0 -32    8.36    1.23
  46   0 -33   -0.16    0.75
 -46   0  34    0.70    0.86
 -46   0  35    0.43    0.79
 -46   0  36    0.35    0.86
  46   0 -36    0.78    0.76
 -46   0  37    0.53    0.81
  46   0 -37    0.26    0.79
 -46   0  38   -0.07    0.79
  46   0 -38    0.70    0.73
 -46   0  39   -0.27    0.73
  46   0 -39    0.12    0.86
 -46   0  40    4.55    1.04
 -46   0  41   -0.35    0.83
 -46   0  42    3.87    1.04
 -46   2   1    5.53    1.05
 -46   2   1    8.10    1.22
 -46  -2   1    6.28    1.12
 -46   2   2    1.98    0.82
 -46   2   2    3.39    1.00
 -46  -2   2    2.74    0.94
 -46   2   3    0.54    0.77
 -46   2   3    0.90    0.83
 -46  -2   3    1.51    0.90
 -46   2   4    0.96    0.79
 -46  -2   4    1.38    0.86
 -46   2   5    1.06    0.81
 -46  -2   5    1.22    0.86
 -46   2   6    1.03    0.80
 -46  -2   6    0.03    0.77
 -46   2   7    0.04    0.75
 -46  -2   7   -0.63    0.87
 -46   2   8    6.65    1.07
 -46   2   9    6.64    1.09
 -46   2  10    4.91    1.02
 -46  -2  10    5.33    0.98
 -46   2  11    3.38    0.84
 -46  -2  11    1.25    0.86
 -46   2  12    1.74    0.78
 -46  -2  12    0.35    0.76
 -46   2  13    0.09    0.72
 -46  -2  13   -0.35    0.75
 -46   2  14    0.21    0.73
 -46  -2  14    0.04    0.70
 -46   2  15    2.72    0.90
 -46  -2  15    2.69    0.88
 -46   2  16    0.61    0.82
 -46  -2  16    1.03    0.78
 -46   2  17    0.73    0.80
 -46  -2  17   -0.30    0.76
 -46   2  18   12.75    1.42
 -46  -2  18   12.62    1.41
  46  -2 -19    4.37    1.04
 -46  -2  19    2.53    0.92
  46  -2 -20    2.36    0.92
  46   2 -20    1.68    0.93
 -46  -2  20    2.01    0.89
  46  -2 -21   -0.20    0.69
  46   2 -21    0.52    0.76
 -46  -2  21   -0.20    0.81
  46  -2 -22    2.96    0.96
  46   2 -22    5.21    1.09
 -46  -2  22    3.63    0.97
  46  -2 -23    0.26    0.74
  46   2 -23   -0.55    0.83
 -46  -2  23    0.14    0.84
 -46   2  24   -0.01    0.77
  46  -2 -24    0.53    0.82
  46   2 -24   -0.25    0.72
 -46  -2  24    0.66    0.80
 -46   2  25    3.62    1.00
  46  -2 -25    3.93    1.04
  46   2 -25    5.05    0.99
 -46  -2  25    3.94    0.96
 -46   2  26   -0.37    0.82
  46  -2 -26    0.29    0.81
  46   2 -26   -0.35    0.74
 -46  -2  26    0.16    0.84
 -46   2  27    0.49    0.85
  46  -2 -27    1.06    0.88
  46   2 -27    1.35    0.91
 -46  -2  27    0.80    0.89
 -46   2  28    0.87    0.85
  46  -2 -28    3.19    0.87
  46   2 -28    1.29    0.92
 -46  -2  28    1.53    0.83
 -46   2  29    3.32    1.01
  46  -2 -29    3.12    1.02
  46   2 -29    4.11    0.93
 -46  -2  29    2.88    0.91
 -46   2  30    0.36    0.84
  46  -2 -30    0.36    0.72
 -46  -2  30    1.21    0.87
 -46   2  31    2.82    0.93
  46  -2 -31    1.14    0.86
 -46  -2  31    0.43    0.90
 -46   2  32    9.84    1.29
  46  -2 -32    8.19    1.26
 -46  -2  32    9.13    1.26
 -46   2  33    2.05    0.94
  46  -2 -33    1.43    0.79
  46   2 -33    1.43    0.84
 -46  -2  33    1.81    0.88
 -46   2  34    0.46    0.82
  46  -2 -34    0.34    0.74
  46   2 -34    0.07    0.75
 -46  -2  34    0.06    0.81
 -46   2  35    0.53    0.77
  46  -2 -35    0.90    0.86
  46   2 -35    0.50    0.73
 -46  -2  35    0.71    0.84
 -46   2  36    0.72    0.89
  46  -2 -36    0.69    0.86
  46   2 -36    0.66    0.80
 -46  -2  36    0.67    0.87
 -46   2  37   -0.24    0.80
  46  -2 -37    0.09    0.74
  46   2 -37    0.39    0.82
 -46  -2  37   -0.44    0.89
 -46   2  38    0.20    0.76
  46   2 -38    0.46    0.78
 -46  -2  38    0.91    0.88
 -46   2  39    2.49    0.92
 -46  -2  39    1.86    0.88
 -46   2  40    0.74    0.85
 -46  -2  40    0.46    0.85
 -46   2  41    0.19    0.86
 -46  -2  41   -0.15    0.85
 -46   4   1    0.22    0.83
  46   4  -1    0.10    0.66
 -46  -4   1    1.10    0.86
 -46   4   2    2.58    0.91
  46   4  -2    3.94    0.82
 -46  -4   2    2.49    0.93
 -46   4   3    2.54    1.00
  46   4  -3    3.30    0.80
 -46  -4   3    4.24    1.01
 -46   4   4   -0.17    0.78
 -46   4   4    0.91    0.90
  46   4  -4   -0.05    0.68
 -46  -4   4   -0.09    0.78
 -46   4   5   -0.00    0.75
 -46   4   5    0.58    0.75
  46   4  -5    0.09    0.70
 -46  -4   5    0.37    0.85
 -46   4   6    1.31    0.78
 -46   4   6    2.45    0.92
  46   4  -6    1.91    0.73
 -46  -4   6    1.54    0.85
 -46   4   7    0.65    0.74
 -46   4   7    0.32    0.82
 -46  -4   7   -0.23    0.86
 -46   4   8    1.14    0.78
 -46   4   8    0.76    0.85
  46   4  -8    0.36    0.64
 -46  -4   8    0.60    0.83
 -46   4   9    8.86    1.25
 -46   4   9   12.07    1.40
  46   4  -9   11.77    1.26
 -46  -4   9   13.49    1.54
 -46   4  10    0.77    0.77
 -46   4  10    0.07    0.80
  46   4 -10    0.30    0.72
 -46   4  11   -0.30    0.77
  46   4 -11   -0.35    0.67
  46   4 -12    0.65    0.68
  46   4 -13    3.35    0.84
  46   4 -14   10.83    1.19
  46  -4 -15    2.54    0.91
 -46   4  16    3.38    0.94
  46  -4 -16    3.61    0.97
 -46   4  17    3.25    0.90
  46  -4 -17    3.80    0.96
 -46  -4  17    5.44    1.01
 -46   4  18    2.14    0.87
  46  -4 -18    2.95    0.90
 -46  -4  18    2.71    0.91
 -46   4  19   -0.36    0.77
  46  -4 -19    0.55    0.78
 -46  -4  19    2.08    0.87
 -46   4  20    4.01    0.93
  46  -4 -20    2.55    0.88
 -46  -4  20    3.21    0.94
 -46   4  21    0.06    0.73
 -46  -4  21    0.35    0.80
 -46   4  22    3.82    0.97
 -46  -4  22    3.66    0.94
 -46   4  23    1.97    0.87
  46  -4 -23    1.37    0.76
  46   4 -23    4.86    1.05
 -46  -4  23    2.85    0.91
 -46   4  24    4.11    1.00
  46  -4 -24    3.77    0.99
  46   4 -24    2.27    0.92
 -46  -4  24    2.63    0.96
 -46   4  25   -0.14    0.86
  46  -4 -25    0.25    0.85
  46   4 -25    0.49    0.81
 -46  -4  25    0.94    0.84
 -46   4  26   -0.66    0.85
  46  -4 -26   -0.13    0.83
  46   4 -26   -0.23    0.81
 -46  -4  26    0.32    0.84
 -46   4  27    1.30    0.87
  46  -4 -27    2.03    0.88
 -46  -4  27    3.87    1.03
 -46   4  28    0.28    0.81
  46  -4 -28    0.26    0.82
 -46  -4  28    0.83    0.86
 -46   4  29    2.42    0.94
  46  -4 -29    3.73    0.91
  46   4 -29    3.49    1.03
 -46  -4  29    2.01    0.96
 -46   4  30    4.53    1.07
  46  -4 -30    3.97    1.04
  46   4 -30    4.93    1.01
 -46  -4  30    7.25    1.15
 -46   4  31    3.59    1.02
  46  -4 -31    3.86    1.03
  46   4 -31    4.28    1.02
 -46  -4  31    3.05    1.04
 -46   4  32    0.19    0.85
  46  -4 -32    0.03    0.71
  46   4 -32    0.13    0.89
 -46  -4  32   -0.56    0.90
 -46   4  33    2.31    0.93
  46  -4 -33    1.39    0.81
  46   4 -33    1.68    0.91
 -46  -4  33    0.73    0.91
 -46   4  34    0.13    0.85
  46  -4 -34    0.14    0.73
  46   4 -34   -0.12    0.90
 -46  -4  34   -0.30    0.80
 -46   4  35    1.26    0.88
  46  -4 -35    0.65    0.76
  46   4 -35    0.37    0.86
 -46  -4  35    0.52    0.85
 -46   4  36    0.18    0.86
  46  -4 -36   -0.35    0.82
  46   4 -36    0.10    0.83
 -46  -4  36   -0.26    0.82
 -46   4  37    3.25    0.97
  46  -4 -37    4.27    0.95
  46   4 -37    1.34    0.84
 -46  -4  37    1.39    0.83
 -46   4  38   -0.26    0.77
  46  -4 -38   -0.92    0.90
  46   4 -38   -0.07    0.79
 -46  -4  38    0.05    0.83
 -46   4  39    0.04    0.83
  46  -4 -39   -0.03    0.70
 -46  -4  39   -0.20    0.79
 -46   4  40   -0.00    0.83
 -46  -4  40    1.46    0.93
 -46  -4  41    0.66    0.82
 -46  -4  42    0.41    0.83
 -46   6   1    2.47    0.97
  46   6  -1    4.02    0.86
 -46  -6   1    2.62    0.97
 -46   6   2    0.05    0.83
 -46   6   2    0.06    0.82
  46   6  -2    0.13    0.68
 -46  -6   2    0.12    0.83
 -46   6   3   -0.14    0.84
 -46   6   3    0.33    0.82
  46   6  -3    0.39    0.66
 -46  -6   3   -0.19    0.84
 -46   6   4    2.47    1.00
 -46   6   4    4.55    0.95
  46   6  -4    4.18    0.84
 -46  -6   4    3.11    0.98
 -46   6   5    3.00    0.93
  46   6  -5    2.47    0.79
 -46  -6   5    3.04    1.02
 -46   6   6    0.15    0.78
  46   6  -6    0.71    0.66
 -46  -6   6    1.05    0.89
 -46   6   7   10.01    1.29
 -46  -6   7   11.25    1.46
 -46   6   8    0.05    0.75
 -46   6   9    0.63    0.85
 -46   6   9    0.26    0.79
  46   6  -9    1.16    0.72
 -46   6  10    0.07    0.80
  46   6 -10    0.11    0.73
 -46  -6  10   -0.05    0.89
 -46   6  11    1.12    0.79
  46   6 -11    1.36    0.76
 -46   6  12    0.44    0.77
  46   6 -12    0.90    0.74
 -46   6  13    2.95    0.89
  46   6 -13    1.98    0.76
 -46   6  14    1.74    0.84
  46  -6 -14    1.15    0.85
  46   6 -14    2.76    0.80
 -46   6  15    4.54    0.94
  46  -6 -15    6.03    1.12
  46   6 -15    4.11    0.88
 -46   6  16    2.27    0.87
  46  -6 -16    1.99    0.86
 -46   6  17    2.91    0.89
  46  -6 -17    3.85    0.95
 -46   6  18    3.28    0.93
  46  -6 -18    3.97    0.98
 -46   6  19    1.43    0.80
  46  -6 -19    1.39    0.85
 -46   6  20    0.36    0.76
  46  -6 -20    0.50    0.81
 -46   6  21   -0.27    0.79
  46  -6 -21   -0.31    0.82
 -46   6  22    0.04    0.77
  46  -6 -22   -0.16    0.76
 -46   6  23    0.13    0.79
  46  -6 -23    0.10    0.76
 -46   6  24    3.84    0.97
 -46   6  25    1.43    0.86
 -46   6  26    0.13    0.85
  46   6 -26   -0.08    0.76
 -46  -6  26    0.54    0.84
 -46   6  27    0.02    0.80
  46  -6 -27    0.22    0.76
  46   6 -27    0.43    0.78
 -46  -6  27    0.20    0.82
 -46   6  28    4.60    0.96
  46  -6 -28    2.42    0.83
  46   6 -28    2.31    0.96
 -46  -6  28    3.79    1.03
 -46   6  29    0.27    0.81
  46  -6 -29   -0.13    0.82
  46   6 -29    0.42    0.73
 -46  -6  29    0.36    0.76
 -46   6  30    0.63    0.87
  46  -6 -30   -0.04    0.74
  46   6 -30   -0.07    0.84
 -46  -6  30   -0.26    0.79
 -46   6  31    6.65    1.10
  46  -6 -31    6.66    1.18
  46   6 -31    7.38    1.23
 -46  -6  31    8.43    1.21
 -46   6  32    0.23    0.84
  46  -6 -32    1.40    0.87
  46   6 -32    0.07    0.75
 -46  -6  32   -0.20    0.86
 -46   6  33    0.47    0.89
  46  -6 -33    0.24    0.81
  46   6 -33    0.78    0.80
 -46  -6  33    0.60    0.79
 -46   6  34    1.70    0.94
  46  -6 -34    1.53    0.90
  46   6 -34    1.65    0.82
 -46  -6  34    1.64    0.85
 -46   6  35   -0.38    0.85
  46  -6 -35    0.11    0.82
  46   6 -35   -0.07    0.76
 -46  -6  35   -0.92    0.93
 -46   6  36    0.55    0.90
  46  -6 -36    0.57    0.85
  46   6 -36    1.72    0.94
 -46  -6  36    1.86    0.83
 -46   6  37   -0.35    0.90
  46  -6 -37    0.76    0.73
  46   6 -37    0.37    0.76
 -46  -6  37    0.91    0.78
 -46   6  38    0.70    0.79
  46  -6 -38    0.47    0.82
 -46  -6  38    0.52    0.88
 -46   6  39    1.48    0.93
 -46  -6  39   -0.01    0.79
 -46   6  40    2.43    0.95
 -46  -6  40    1.28    0.84
 -46  -6  41   -0.37    0.86
 -46  -6  42    1.14    0.87
 -46  -6  43    2.12    0.91
 -46   8   1    0.38    0.72
  46   8  -1   -0.13    0.70
 -46  -8   1   -0.52    0.85
 -46   8   2   -0.24    0.80
  46   8  -2   -0.27    0.70
 -46  -8   2    0.14    0.75
 -46   8   3    0.53    0.82
 -46   8   3    1.23    0.73
  46   8  -3    0.04    0.66
 -46  -8   3    0.50    0.83
 -46   8   4    0.45    0.80
  46   8  -4    0.10    0.68
 -46  -8   4    1.38    0.89
 -46   8   5    0.04    0.76
  46   8  -5   -0.54    0.74
 -46   8   6    2.33    0.84
  46   8  -6    2.00    0.80
 -46   8   7    2.27    0.88
  46   8  -7    2.76    0.87
 -46  -8   7    2.42    0.96
 -46   8   8   -0.14    0.79
 -46   8   8   -0.46    0.75
 -46  -8   8    0.26    0.92
 -46   8   9    5.90    1.10
  46   8  -9    7.05    1.04
 -46  -8   9    4.50    1.16
 -46   8  10    1.60    0.83
  46   8 -10    0.68    0.70
 -46  -8  10    1.43    0.85
 -46   8  11    8.75    1.25
  46   8 -11   11.23    1.22
 -46  -8  11    9.09    1.36
 -46   8  12    0.78    0.78
  46   8 -12   -0.40    0.75
 -46  -8  12    0.02    0.77
 -46   8  13    5.16    1.02
  46  -8 -13    5.23    1.04
  46   8 -13    5.10    0.91
 -46   8  14    1.55    0.88
  46  -8 -14    2.23    0.90
  46   8 -14    2.54    0.82
 -46   8  15    0.53    0.85
  46  -8 -15    0.22    0.78
  46   8 -15    1.12    0.76
 -46   8  16    2.26    0.84
  46  -8 -16    0.68    0.84
 -46   8  17   -0.39    0.83
  46  -8 -17    0.22    0.86
 -46   8  18    2.56    0.90
  46  -8 -18    2.03    0.87
 -46   8  19   -0.23    0.76
  46  -8 -19    0.40    0.80
 -46   8  20    1.14    0.83
  46  -8 -20    1.06    0.81
 -46   8  21    1.09    0.85
  46  -8 -21    2.27    0.88
 -46   8  22    1.59    0.86
  46  -8 -22    1.41    0.83
 -46   8  23    1.26    0.84
  46  -8 -23    1.81    0.88
 -46   8  24    1.50    0.79
  46  -8 -24    2.36    0.93
 -46   8  25    1.10    0.84
  46  -8 -25    1.44    0.87
 -46   8  26   -0.55    0.84
  46  -8 -26    0.08    0.80
 -46   8  27    8.09    1.25
  46  -8 -27    6.62    1.14
 -46   8  28    0.35    0.90
  46   8 -28   -0.15    0.76
 -46   8  29   -0.09    0.87
  46   8 -29    0.34    0.76
 -46   8  30    0.49    0.85
  46   8 -30    0.35    0.89
 -46   8  31    2.40    0.91
  46  -8 -31    1.28    0.88
  46   8 -31    1.05    0.89
 -46   8  32   -0.03    0.82
  46  -8 -32   -0.10    0.72
  46   8 -32   -0.04    0.75
 -46   8  33    4.50    1.13
  46  -8 -33    6.12    1.04
  46   8 -33    3.64    1.03
 -46   8  34    0.90    0.90
  46  -8 -34    0.27    0.74
  46   8 -34   -0.69    0.78
 -46   8  35    0.45    0.85
  46  -8 -35    0.61    0.77
  46   8 -35    0.61    0.94
 -46   8  36    1.34    0.91
  46  -8 -36    0.66    0.86
  46   8 -36    0.41    0.91
 -46   8  37    1.04    0.83
  46  -8 -37    0.32    0.77
  46   8 -37    0.99    0.82
  46  -8 -38    0.44    0.83
 -46  -8  43    3.10    0.90
 -46  10   1    0.40    0.71
  46  10  -1    1.04    0.72
 -46 -10   1    0.35    0.77
 -46  10   2    1.59    0.88
  46  10  -2    3.45    0.84
 -46  10   3    0.21    0.78
  46  10  -3   -0.02    0.69
 -46  10   4    0.46    0.75
  46  10  -4    1.83    0.79
 -46 -10   4    0.78    0.81
 -46  10   5    0.18    0.75
  46  10  -5    0.26    0.76
 -46 -10   5   -0.22    0.80
 -46  10   6   11.93    1.32
  46  10  -6   12.05    1.31
 -46 -10   6   10.49    1.38
 -46  10   7    3.04    0.90
  46  10  -7    5.30    0.95
 -46 -10   7    5.40    1.06
 -46 -10   8   -0.55    0.91
 -46  10   9    0.21    0.82
 -46 -10   9    0.96    0.93
 -46  10  10    0.62    0.82
  46  10 -10    0.07    0.66
 -46 -10  10    0.24    0.76
 -46  10  11    0.42    0.78
  46  10 -11    0.87    0.68
 -46 -10  11    0.57    0.89
 -46  10  12    0.76    0.79
  46 -10 -12    0.70    0.79
  46  10 -12    0.37    0.74
 -46 -10  12    0.82    0.92
 -46  10  13    6.71    1.15
  46 -10 -13    5.96    1.12
  46  10 -13    6.40    1.00
 -46 -10  13    9.08    1.26
 -46  10  14    3.08    0.90
  46 -10 -14    2.85    0.90
  46  10 -14    4.66    0.93
 -46 -10  14    3.79    1.01
 -46  10  15    1.95    0.85
  46  10 -15    1.49    0.76
 -46  10  16    0.00    0.77
  46 -10 -16    0.31    0.79
  46  10 -16    0.75    0.75
 -46  10  17    4.71    0.93
  46 -10 -17    4.54    1.01
 -46  10  18   -0.06    0.81
  46 -10 -18    0.53    0.79
 -46  10  19    0.22    0.81
  46 -10 -19    0.11    0.80
 -46  10  20    0.56    0.82
  46 -10 -20    0.99    0.81
 -46  10  21    1.89    0.92
  46 -10 -21    1.85    0.88
 -46  10  22    0.51    0.83
  46 -10 -22   -0.08    0.88
 -46  10  23   -0.09    0.86
  46 -10 -23    0.43    0.77
 -46  10  24   -0.24    0.72
  46 -10 -24    0.38    0.73
 -46  10  25    0.35    0.86
  46 -10 -25   -0.07    0.79
 -46  10  26    1.97    0.89
  46 -10 -26    1.62    0.85
 -46  10  27    0.94    0.88
  46 -10 -27    1.13    0.82
  46 -10 -28    0.28    0.79
  46 -10 -29    2.15    0.88
  46 -10 -30    0.47    0.86
  46 -10 -31    0.60    0.85
  46 -10 -32    1.62    0.84
  46  10 -32    2.45    0.91
  46  10 -33    0.89    0.95
 -46  10  34    3.77    1.06
  46  10 -34    3.11    1.09
 -46  10  35    1.53    0.91
  46 -10 -35    0.96    0.86
  46  10 -35    0.25    0.84
 -46  10  36    1.82    0.89
  46 -10 -36    0.82    0.83
 -46  10  37   -0.04    0.82
  46 -10 -37   -0.27    0.76
  46 -10 -38   -0.11    0.80
 -46  12   1    1.57    0.77
  46  12  -1    3.15    0.79
 -46 -12   1    2.27    0.92
 -46  12   2    0.80    0.72
  46  12  -2    1.41    0.74
 -46 -12   2    1.44    0.93
 -46  12   3   -0.55    0.70
  46  12  -3   -0.16    0.74
 -46 -12   3    0.04    0.87
 -46  12   4    0.91    0.80
  46  12  -4    2.01    0.81
 -46 -12   4    1.92    0.94
 -46  12   5    1.34    0.79
  46  12  -5    0.86    0.76
 -46 -12   5    0.47    0.90
 -46  12   6    2.74    0.87
  46  12  -6    3.25    0.83
 -46 -12   6    3.46    1.07
  46  12  -7    0.21    0.69
 -46 -12   7   -0.34    0.82
  46  12  -8    1.54    0.74
 -46 -12   8    0.59    0.91
 -46 -12   9    3.06    0.95
  46  12 -10    0.46    0.76
 -46 -12  10    0.18    0.88
 -46  12  11   -0.08    0.69
  46  12 -11   -0.35    0.77
 -46 -12  11   -0.65    0.87
 -46  12  12    0.83    0.86
  46 -12 -12    3.07    0.96
  46  12 -12    0.93    0.78
 -46 -12  12    0.57    0.85
 -46  12  13    2.40    0.97
  46 -12 -13    2.33    0.87
  46  12 -13    1.49    0.74
 -46 -12  13    2.93    1.01
 -46  12  14    0.17    0.78
  46 -12 -14    1.66    0.91
  46  12 -14    1.43    0.79
 -46 -12  14    1.70    0.99
 -46  12  15    1.71    0.92
  46 -12 -15    2.35    0.96
  46  12 -15    2.94    0.82
 -46 -12  15    2.54    1.04
 -46  12  16    0.18    0.78
  46 -12 -16    0.23    0.82
  46  12 -16   -0.15    0.71
 -46 -12  16    0.15    0.83
 -46  12  17    1.06    0.76
  46 -12 -17    1.41    0.91
 -46  12  18   -0.39    0.72
 -46  12  19    2.35    0.91
  46 -12 -20    0.22    0.77
  46 -12 -21   -0.32    0.74
  46 -12 -22    2.03    0.90
  46 -12 -23    0.72    0.82
  46 -12 -24    1.37    0.85
 -46  12  25   -0.14    0.82
  46 -12 -25   -0.13    0.78
 -46  12  26    0.92    0.82
  46 -12 -26    0.86    0.82
 -46  12  27   -0.12    0.83
  46 -12 -27    1.03    0.84
 -46  12  28    0.92    0.87
  46 -12 -28    1.90    0.85
 -46  12  29    0.89    0.80
  46 -12 -29    0.94    0.78
 -46  12  30    4.87    1.07
  46 -12 -30    3.64    1.01
 -46  12  31    1.29    0.94
  46 -12 -31    3.75    1.00
 -46  12  32    0.16    0.83
  46 -12 -32    0.07    0.79
 -46  12  33    0.20    0.74
  46 -12 -33   -0.13    0.82
 -46  12  34    5.16    1.07
  46 -12 -34    3.08    0.97
 -46  12  35    0.18    0.89
  46 -12 -35    0.35    0.74
 -46  12  36    1.52    0.82
  46 -12 -36    0.04    0.80
  46 -12 -37   -0.36    0.81
 -46  14   1    3.71    0.87
  46  14  -1    2.41    0.83
 -46 -14   1    3.01    0.91
 -46  14   2   -0.04    0.70
  46  14  -2    0.76    0.77
 -46 -14   2    0.66    0.78
 -46  14   3   -0.02    0.72
  46  14  -3   -0.09    0.70
 -46 -14   3    0.76    0.75
 -46  14   4    0.66    0.71
  46  14  -4   -0.11    0.72
 -46 -14   4    0.22    0.74
 -46  14   5    0.73    0.77
  46  14  -5    0.90    0.76
 -46 -14   5    0.90    0.91
  46  14  -6   -0.20    0.72
 -46 -14   6    0.24    0.89
  46  14  -7    0.34    0.71
 -46 -14   7   -0.26    0.78
  46  14  -8    4.16    0.91
 -46 -14   8    3.86    1.07
 -46 -14   9    1.49    0.88
 -46 -14  10    3.97    1.02
  46 -14 -11    0.43    0.84
  46  14 -11   -0.03    0.76
 -46 -14  11   -0.04    0.87
 -46  14  12    0.82    0.93
  46 -14 -12    1.71    0.93
  46  14 -12    1.69    0.76
 -46 -14  12    0.89    0.92
 -46  14  13    0.93    0.76
  46 -14 -13    0.17    0.81
  46  14 -13    0.69    0.79
 -46 -14  13    0.72    0.95
  46 -14 -14    0.50    0.77
  46  14 -14    0.58    0.80
 -46 -14  14   -0.06    0.91
  46 -14 -15    4.17    1.04
  46  14 -15    2.03    0.88
  46 -14 -16    2.39    0.94
  46  14 -16    1.69    0.86
  46 -14 -17    0.23    0.83
  46  14 -17    0.20    0.77
 -46 -14  17   -0.84    0.96
 -46  14  18   -0.33    0.75
  46 -14 -18    0.18    0.85
 -46 -14  18   -0.28    0.82
 -46  14  19    0.23    0.77
  46 -14 -19    0.11    0.74
 -46 -14  19    0.38    0.93
 -46  14  20    0.10    0.81
  46 -14 -20   -0.46    0.76
 -46  14  21    0.39    0.82
  46 -14 -21   -0.11    0.75
 -46  14  22    0.63    0.86
  46 -14 -22    0.86    0.82
 -46  14  23    2.73    0.89
 -46  14  24    0.02    0.73
 -46  14  25    0.36    0.79
  46 -14 -25    0.07    0.74
 -46  14  26    1.73    0.87
  46 -14 -26    1.95    0.92
 -46  14  27    0.51    0.87
  46 -14 -27    1.81    0.87
 -46  14  28    3.79    0.88
  46 -14 -28    2.28    0.92
 -46  14  29    1.05    0.80
  46 -14 -29    1.32    0.85
 -46  14  30    1.15    0.90
  46 -14 -30    0.86    0.81
 -46  14  31    1.39    0.91
  46 -14 -31    2.92    0.91
 -46  14  32    0.33    0.81
  46 -14 -32   -0.94    0.87
 -46  14  33    0.44    0.74
  46 -14 -33    0.80    0.83
 -46  14  34    3.53    1.01
  46 -14 -34    3.06    0.94
  46 -14 -35    1.62    0.87
  46 -14 -36    0.49    0.83
 -46  16   1   -0.10    0.69
  46  16  -1    0.04    0.68
 -46 -16   1   -0.25    0.85
 -46  16   2    0.89    0.75
  46  16  -2    2.66    0.84
 -46 -16   2    1.52    0.94
 -46  16   3    4.80    1.04
  46  16  -3    6.62    1.06
 -46 -16   3    5.44    1.10
 -46  16   4    0.56    0.81
  46  16  -4    0.40    0.74
 -46 -16   4    0.59    0.74
  46  16  -5    3.64    0.91
 -46 -16   5    2.17    0.98
  46  16  -6    1.91    0.79
 -46 -16   6    1.54    0.87
  46  16  -7    0.25    0.76
 -46 -16   7    0.58    0.98
  46  16  -8    0.35    0.73
 -46 -16   8   -0.06    0.79
  46  16  -9    2.07    0.78
 -46 -16   9    1.22    0.96
 -46 -16  10    0.92    0.94
  46  16 -11    0.53    0.76
 -46 -16  11    1.23    0.97
  46  16 -12    3.02    0.88
 -46  16  13    0.20    0.75
  46  16 -13   -0.18    0.73
 -46  16  14   -0.25    0.80
  46  16 -14   -0.02    0.78
 -46 -16  14    0.20    0.78
 -46  16  15    2.58    0.94
  46 -16 -15    3.54    1.00
  46  16 -15    3.43    0.87
 -46 -16  15    4.08    1.04
 -46  16  16    1.23    0.89
  46 -16 -16    1.12    0.85
  46  16 -16    0.71    0.76
 -46 -16  16    0.75    0.95
 -46  16  17    0.77    0.72
  46 -16 -17    1.64    0.84
  46  16 -17    0.61    0.80
 -46 -16  17    0.46    0.85
 -46  16  18   -0.20    0.71
  46 -16 -18    0.00    0.76
 -46 -16  18   -0.29    0.92
 -46  16  19    0.10    0.79
  46 -16 -19    0.48    0.88
 -46 -16  19   -0.00    0.82
 -46  16  20    0.51    0.82
  46 -16 -20   -0.36    0.83
 -46 -16  20   -0.00    0.84
 -46  16  21   -0.03    0.83
  46 -16 -21    0.16    0.80
 -46 -16  21    0.66    0.95
 -46  16  22    0.70    0.77
  46 -16 -22    0.14    0.77
 -46 -16  22    0.01    0.94
 -46  16  23    0.85    0.80
  46 -16 -23    0.34    0.82
 -46  16  24    1.71    0.90
  46 -16 -24    0.91    0.83
 -46  16  25    0.39    0.80
  46 -16 -25    0.87    0.84
 -46  16  26    1.12    0.83
  46 -16 -26   -0.04    0.74
 -46  16  27    1.14    0.79
 -46  16  28    0.11    0.72
 -46  16  29    0.37    0.86
 -46  16  30    0.50    0.84
  46 -16 -30   -0.11    0.77
 -46  16  31    0.51    0.80
  46 -16 -31    1.38    0.84
 -46  16  32    6.15    1.07
  46 -16 -32    4.79    1.05
  46 -16 -33    1.74    0.90
  46 -16 -34    0.93    0.78
  46 -16 -35    0.47    0.81
 -46  18   1    0.10    0.80
  46 -18  -1    0.14    0.68
  46  18  -1    0.17    0.77
 -46 -18   1    0.35    0.78
 -46  18   2   -0.16    0.74
  46  18  -2    0.16    0.75
 -46 -18   2    0.49    0.80
 -46  18   3    1.63    0.78
  46  18  -3    1.63    0.80
 -46 -18   3    1.71    0.89
  46  18  -4    4.03    0.95
 -46 -18   4    5.56    1.08
  46  18  -5    3.88    0.93
 -46 -18   5    3.77    1.09
  46  18  -6    2.30    0.86
 -46 -18   6    0.76    0.80
  46  18  -7    0.08    0.72
 -46 -18   7    0.00    0.78
  46  18  -8    0.30    0.71
 -46 -18   8    0.37    0.82
  46  18  -9    0.35    0.74
  46  18 -11    0.93    0.81
 -46 -18  11    1.25    0.98
  46  18 -12    0.38    0.77
 -46 -18  12   -0.09    0.91
  46  18 -13   -0.22    0.80
 -46 -18  13   -0.20    0.84
 -46  18  14   -0.31    0.74
  46  18 -14   -0.16    0.73
 -46 -18  14   -0.33    0.83
 -46  18  15    0.02    0.82
  46  18 -15    0.67    0.76
 -46 -18  15    0.24    0.88
 -46  18  16    1.71    0.89
  46  18 -16    0.25    0.80
 -46 -18  16    2.15    0.93
 -46  18  17    0.77    0.74
  46  18 -17    0.40    0.81
 -46 -18  17   -0.67    0.96
 -46  18  18    0.04    0.82
 -46 -18  18    0.38    0.80
 -46  18  19    3.81    0.96
  46 -18 -19    4.11    1.05
 -46 -18  19    3.52    1.01
 -46  18  20    0.85    0.89
  46 -18 -20    0.82    0.81
 -46 -18  20    0.57    0.89
 -46  18  21   -0.19    0.72
  46 -18 -21    0.57    0.79
 -46 -18  21    0.29    0.92
 -46  18  22    0.33    0.75
  46 -18 -22   -0.05    0.80
 -46 -18  22   -0.10    1.01
 -46  18  23    0.79    0.87
  46 -18 -23    0.94    0.87
 -46 -18  23    1.07    0.89
 -46  18  24   -0.15    0.80
  46 -18 -24    0.07    0.84
 -46 -18  24    0.08    0.82
 -46  18  25    3.98    0.97
  46 -18 -25    6.00    1.09
 -46 -18  25    5.46    1.25
 -46  18  26    0.20    0.73
  46 -18 -26    0.91    0.83
 -46 -18  26   -0.52    0.95
 -46  18  27    0.31    0.84
  46 -18 -27    0.87    0.84
 -46  18  28    0.24    0.80
  46 -18 -28   -0.08    0.80
 -46  18  29    0.42    0.76
  46 -18 -29   -0.19    0.80
  46 -18 -30    0.27    0.84
  46 -18 -31    0.84    0.79
  46 -18 -32    2.37    0.91
 -46  20   1    6.15    1.07
  46 -20  -1    6.89    1.18
  46  20  -1    6.89    1.06
 -46 -20   1    6.16    1.20
 -46  20   2    0.82    0.90
  46  20  -2    0.90    0.72
 -46 -20   2    1.16    0.83
  46  20  -3    1.62    0.87
 -46 -20   3    0.74    0.95
  46  20  -4    1.95    0.88
 -46 -20   4    4.98    1.11
  46  20  -5    0.84    0.77
 -46 -20   5    0.33    0.82
  46  20  -6    0.30    0.68
  46  20  -7    0.96    0.80
  46  20  -8    0.05    0.72
 -46 -20   8    0.29    0.81
  46  20  -9    0.01    0.78
 -46 -20   9    1.24    0.90
 -46 -20  10   -0.62    0.90
  46  20 -11    1.94    0.84
 -46 -20  11    1.19    0.94
  46  20 -12    0.31    0.80
 -46 -20  12    1.01    0.79
  46  20 -13    0.52    0.80
 -46 -20  13    1.09    0.86
 -46  20  14    1.07    0.77
  46  20 -14    0.68    0.78
 -46 -20  14    0.58    0.95
 -46  20  15    0.02    0.86
  46  20 -15   -0.47    0.87
 -46 -20  15    0.86    0.85
 -46  20  16   -0.46    0.75
  46  20 -16   -0.11    0.86
 -46 -20  16   -0.17    0.79
 -46  20  17    1.25    0.79
  46  20 -17    1.11    0.86
 -46 -20  17    0.42    0.97
 -46  20  18    0.92    0.83
 -46 -20  18    1.46    0.89
 -46  20  19    0.99    0.76
 -46 -20  19    1.04    0.86
 -46  20  20   -0.07    0.72
 -46 -20  20    0.12    0.81
 -46  20  21    3.17    0.98
 -46 -20  21    2.81    0.98
 -46  20  22    0.01    0.82
 -46 -20  22   -0.34    0.84
 -46  20  23    3.36    0.88
 -46 -20  23    3.97    1.07
 -46  20  24    0.11    0.78
  46 -20 -24    0.90    0.86
 -46 -20  24    0.47    1.01
 -46  20  25    3.76    1.00
  46 -20 -25    4.26    1.07
 -46  20  26    1.30    0.80
  46 -20 -26    2.33    0.88
  46 -20 -28    0.78    0.83
  46 -20 -29    0.14    0.80
  46 -20 -30   -0.09    0.86
  46 -20 -31   -0.13    0.79
  46 -20 -32    3.27    0.97
  46 -20 -33    0.02    0.80
 -46  22   1    1.04    0.92
  46 -22  -1    1.36    0.81
  46  22  -1    0.58    0.81
 -46 -22   1    1.63    0.94
  46  22  -2    0.88    0.74
 -46 -22   2    2.00    0.98
  46  22  -3    0.70    0.79
  46  22  -4    0.50    0.78
  46  22  -5    0.15    0.76
 -46 -22   5   -0.38    0.91
  46  22  -6    0.53    0.81
 -46 -22   6    0.04    0.89
  46  22  -7    0.06    0.78
 -46 -22   7    0.22    0.86
  46  22  -8   -0.02    0.79
 -46 -22   8    0.59    0.86
  46  22  -9   -0.15    0.73
 -46 -22   9    0.06    0.91
 -46 -22  10    0.11    0.77
 -46 -22  11    0.02    0.82
  46  22 -12    0.74    0.81
 -46 -22  12    0.97    0.93
  46  22 -13    0.25    0.78
 -46 -22  13    0.89    0.85
  46  22 -14    0.52    0.80
 -46 -22  14    0.18    0.90
 -46  22  15   -0.23    0.76
  46  22 -15   -0.15    0.84
 -46 -22  15    0.11    0.80
 -46  22  16    2.93    0.94
  46  22 -16    1.87    0.89
 -46 -22  16    1.41    1.00
 -46  22  17    2.71    0.99
  46  22 -17    2.04    0.84
 -46 -22  17    1.22    0.97
 -46  22  18    1.50    0.82
 -46 -22  18    2.53    0.91
 -46  22  19    0.94    0.88
 -46 -22  19    1.91    0.92
 -46  22  20    0.28    0.76
 -46 -22  20    0.23    0.86
 -46  22  21    0.63    0.72
 -46 -22  21    0.13    0.83
 -46  22  22    0.12    0.83
  46 -22 -30    0.88    0.88
  46 -22 -31    2.24    0.91
  46 -24  -1   -0.26    0.84
  46  24  -1    0.48    0.80
  46 -24  -2   -0.27    0.77
  46  24  -2   -0.36    0.74
 -46 -24   2    0.51    0.84
  46  24  -3   -0.24    0.76
 -46 -24   3   -0.01    0.82
  46  24  -4    0.01    0.78
 -46 -24   4    0.32    0.81
  46  24  -5    0.39    0.77
 -46 -24   5    0.52    0.88
  46  24  -6    0.30    0.78
 -46 -24   6   -0.09    0.85
  46  24  -7    0.71    0.69
 -46 -24   7    0.27    0.88
  46  24  -8    0.47    0.79
 -46 -24   8    0.27    0.80
  46  24  -9    1.41    0.83
 -46 -24   9    1.75    0.87
  46  24 -10   -0.11    0.77
 -46 -24  10    0.40    0.90
 -46 -24  11    1.71    0.96
  46  24 -12    0.58    0.79
 -46 -24  12    0.48    0.82
  46  24 -13    1.86    0.90
 -46 -24  13    1.71    1.01
  46  24 -14    0.75    0.80
 -46 -24  14    1.43    1.02
 -46  24  15    3.23    1.02
  46  24 -15    5.60    1.03
 -46  24  16    0.39    0.76
  46  24 -17    2.42    0.99
  46  26  -1    0.22    0.68
  46  26  -2    0.05    0.74
  46  26  -3    0.53    0.77
  46  26  -4    0.39    0.76
  46  26  -5   -0.09    0.68
  46  26  -6   -0.07    0.75
  46  26  -7    1.27    0.83
  46  26  -8    0.07    0.75
  46  26  -9    0.63    0.79
  46  26 -10    0.63    0.83
  46  26 -12    1.01    0.84
  46  26 -13   -0.20    0.78
  46  26 -14    1.97    0.88
  46  26 -15    0.05    0.77
  46  26 -16    0.33    0.79
  46  26 -17    0.15    0.85
  46  28 -12    0.12    0.81
  46  28 -13    0.81    0.82
  46  28 -14   -0.22    0.81
  46  28 -15    1.04    0.81
  46  28 -16    0.58    0.86
  46  28 -17   -0.35    0.80
 -45   1   1    5.03    0.95
 -45  -1   1    4.91    1.04
 -45   1   2    1.14    0.74
 -45   1   2    0.91    0.82
 -45  -1   2    1.43    0.83
 -45   1   3    0.39    0.74
 -45   1   3   -0.26    0.85
 -45  -1   3    0.25    0.78
 -45  -1   3    0.18    0.81
 -45   1   4    3.14    0.89
 -45   1   4    3.51    0.93
 -45  -1   4    3.91    0.89
 -45  -1   4    2.41    0.94
 -45   1   5   -0.23    0.72
 -45   1   5    0.30    0.76
 -45  -1   5   -0.35    0.79
 -45   1   6    0.08    0.63
 -45  -1   6    0.30    0.81
 -45   1   7    4.64    0.90
 -45  -1   7    4.96    0.93
 -45   1   8   -0.29    0.75
 -45  -1   8    0.77    0.74
 -45   1   9    5.83    1.02
 -45  -1   9    5.65    1.00
 -45   1  10    3.39    0.90
 -45  -1  10    3.03    0.87
 -45   1  11    0.01    0.77
 -45  -1  11    0.53    0.78
 -45   1  12    0.03    0.78
 -45  -1  12    1.26    0.80
 -45   1  13    0.64    0.78
 -45  -1  13    0.58    0.71
 -45   1  14    4.57    0.92
 -45  -1  14    3.00    0.89
 -45   1  15    0.29    0.70
 -45  -1  15   -0.01    0.75
 -45   1  16    0.55    0.74
  45  -1 -16    1.24    0.75
 -45  -1  16    0.34    0.77
 -45   1  17   -0.16    0.74
  45  -1 -17    0.49    0.81
 -45  -1  17    1.32    0.76
  45  -1 -18    1.33    0.82
  45   1 -18    1.59    0.88
 -45  -1  18    0.66    0.75
  45  -1 -19    1.74    0.88
  45   1 -19    2.54    0.90
 -45  -1  19    2.49    0.91
  45  -1 -20    0.32    0.77
  45   1 -20    0.77    0.82
 -45  -1  20   -0.13    0.74
  45  -1 -21    0.52    0.68
  45   1 -21    1.02    0.84
 -45  -1  21   -0.38    0.78
  45  -1 -22    0.14    0.79
  45   1 -22    0.61    0.81
 -45  -1  22    1.07    0.91
 -45   1  23    3.46    1.02
  45  -1 -23    5.92    1.02
  45   1 -23    5.93    1.00
 -45  -1  23    4.99    0.99
 -45   1  24    0.66    0.80
  45  -1 -24    1.15    0.87
  45   1 -24   -0.07    0.79
 -45  -1  24   -0.27    0.85
 -45   1  25    0.10    0.81
  45  -1 -25   -0.07    0.81
  45   1 -25   -0.08    0.81
 -45  -1  25   -0.06    0.82
 -45   1  26    0.93    0.85
  45  -1 -26    2.22    0.92
  45   1 -26    2.55    0.92
 -45  -1  26    1.84    0.98
 -45   1  27    0.41    0.80
  45  -1 -27    0.68    0.82
  45   1 -27   -0.35    0.81
 -45   1  28    0.10    0.82
  45  -1 -28    0.01    0.74
  45   1 -28    0.92    0.78
 -45   1  29    8.82    1.27
  45  -1 -29    8.71    1.29
  45   1 -29   10.37    1.33
 -45   1  30    1.94    0.92
  45  -1 -30    1.86    0.83
 -45   1  31    2.10    0.90
  45  -1 -31    2.91    0.91
 -45   1  32    2.22    0.88
  45  -1 -32    1.55    0.91
 -45  -1  32    2.64    0.95
 -45   1  33    2.46    0.97
  45  -1 -33    1.75    0.98
  45   1 -33    1.50    0.94
 -45  -1  33    2.08    0.93
 -45   1  34    7.45    1.19
  45   1 -34    4.50    1.08
 -45  -1  34    5.58    1.09
 -45   1  35    6.06    1.07
  45   1 -35    4.83    1.11
 -45  -1  35    6.39    1.13
 -45   1  36   -0.02    0.80
  45   1 -36    0.80    0.79
 -45  -1  36    0.21    0.86
 -45   1  37    0.40    0.82
  45  -1 -37    0.32    0.71
  45   1 -37    0.31    0.71
 -45  -1  37   -0.13    0.81
 -45   1  38    4.48    0.97
  45  -1 -38    3.82    1.01
  45   1 -38    4.08    0.97
 -45  -1  38    3.60    0.98
 -45   1  39    0.74    0.84
  45  -1 -39    0.51    0.88
  45   1 -39   -0.05    0.76
 -45  -1  39    0.52    0.85
 -45   1  40    0.09    0.80
  45  -1 -40    0.39    0.75
  45   1 -40    0.75    0.78
 -45  -1  40    0.19    0.87
 -45   1  41    1.07    0.87
 -45  -1  41    1.30    0.85
 -45   1  42    0.23    0.72
 -45  -1  42    0.40    0.83
 -45   1  43   -0.20    0.84
 -45  -1  43    0.45    0.78
 -45   3   1    2.07    0.93
  45   3  -1    1.83    0.71
 -45  -3   1    2.39    0.92
 -45   3   2    2.74    0.98
  45   3  -2    2.56    0.81
 -45  -3   2    4.47    1.03
 -45   3   3    1.00    0.77
 -45   3   3    2.60    0.93
  45   3  -3    1.45    0.73
 -45  -3   3   -0.19    0.78
 -45   3   4   -0.05    0.77
  45   3  -4    0.90    0.69
 -45  -3   4    0.37    0.77
 -45   3   5    2.50    0.92
  45   3  -5    3.96    0.79
 -45  -3   5    3.69    1.02
 -45   3   6    0.27    0.75
  45   3  -6    0.40    0.64
 -45  -3   6    0.69    0.84
 -45   3   7    5.99    1.00
  45   3  -7    4.27    0.83
 -45  -3   7    4.33    1.09
 -45   3   8    0.11    0.70
 -45   3   9   -0.47    0.73
  45   3  -9    0.04    0.68
 -45  -3   9    0.68    0.71
 -45   3  10    2.78    0.83
  45   3 -10    1.94    0.75
  45   3 -11    0.03    0.64
  45   3 -12    0.22    0.64
 -45  -3  12    0.45    0.83
  45   3 -13    5.52    0.92
 -45  -3  13    3.52    0.92
 -45  -3  14    0.98    0.76
 -45   3  15    5.88    1.01
  45  -3 -15    5.37    1.04
 -45  -3  15    4.44    0.98
 -45   3  16   -0.44    0.77
  45  -3 -16    0.23    0.82
 -45  -3  16   -0.17    0.75
 -45   3  17    0.58    0.77
 -45  -3  17    0.59    0.82
 -45   3  18    4.98    0.95
 -45  -3  18    2.85    0.92
 -45   3  19   -0.19    0.75
  45  -3 -19    0.03    0.77
 -45  -3  19    0.39    0.78
 -45   3  20    1.28    0.84
  45  -3 -20    2.82    0.93
  45   3 -20    3.80    0.95
 -45  -3  20    2.53    0.90
 -45   3  21    0.70    0.82
  45  -3 -21    0.17    0.81
  45   3 -21   -0.12    0.76
 -45  -3  21    0.81    0.74
 -45   3  22    7.78    1.23
  45  -3 -22    5.87    1.12
  45   3 -22   10.27    1.31
 -45  -3  22    7.99    1.17
 -45   3  23    0.42    0.81
  45  -3 -23    1.30    0.85
  45   3 -23    0.76    0.81
 -45  -3  23    0.60    0.73
 -45   3  24   -0.07    0.78
  45  -3 -24    0.60    0.82
  45   3 -24    1.19    0.79
 -45  -3  24   -0.08    0.75
 -45   3  25    2.23    0.88
  45  -3 -25    2.15    0.83
  45   3 -25    2.31    0.88
 -45  -3  25    2.50    0.93
 -45   3  26    0.17    0.91
  45  -3 -26   -0.17    0.73
  45   3 -26    0.08    0.74
 -45  -3  26   -0.10    0.73
 -45   3  27    0.11    0.80
  45  -3 -27   -0.06    0.67
 -45  -3  27    0.36    0.80
 -45   3  28    3.34    0.96
  45  -3 -28    3.10    0.98
 -45  -3  28    7.15    1.09
 -45   3  29    1.57    0.83
  45  -3 -29    3.64    0.95
  45   3 -29    2.14    0.86
 -45  -3  29    2.68    0.97
 -45   3  30    2.36    0.97
  45  -3 -30    3.08    0.96
  45   3 -30    1.37    0.89
 -45  -3  30    0.58    0.91
 -45   3  31    0.40    0.90
  45  -3 -31    0.88    0.77
  45   3 -31   -0.38    0.75
 -45  -3  31    0.77    0.83
 -45   3  32    0.61    0.83
  45  -3 -32    1.63    0.89
  45   3 -32   -0.14    0.77
 -45  -3  32   -0.07    0.81
 -45   3  33    8.92    1.26
  45  -3 -33    6.85    1.20
  45   3 -33    8.00    1.21
 -45  -3  33   10.25    1.27
 -45   3  34    0.92    0.87
  45  -3 -34    1.57    0.91
  45   3 -34    0.85    0.83
 -45  -3  34    0.83    0.86
 -45   3  35    5.38    1.05
  45  -3 -35    1.91    0.82
  45   3 -35    2.30    0.87
 -45  -3  35    1.76    0.92
 -45   3  36   -0.07    0.85
  45  -3 -36   -0.29    0.69
  45   3 -36    0.01    0.74
 -45  -3  36    0.43    0.83
 -45   3  37    0.10    0.81
  45  -3 -37    0.55    0.82
  45   3 -37    0.96    0.87
 -45  -3  37   -0.19    0.82
 -45   3  38   -0.11    0.80
  45   3 -38   -0.07    0.76
 -45  -3  38   -0.16    0.85
 -45   3  39   -0.06    0.75
  45   3 -39   -0.07    0.79
 -45  -3  39   -0.14    0.80
 -45   3  40    0.63    0.86
  45  -3 -40    0.29    0.75
  45   3 -40    0.28    0.82
 -45   3  41    1.65    0.92
 -45   3  42    0.05    0.72
 -45   5   1    1.06    0.82
 -45   5   1    1.73    0.84
  45   5  -1    0.95    0.68
 -45  -5   1    2.45    0.90
 -45   5   2    3.09    0.90
  45   5  -2    4.58    0.88
 -45  -5   2    3.97    1.02
 -45   5   3    4.14    0.94
  45   5  -3    3.72    0.81
 -45  -5   3    3.05    0.96
 -45   5   4    7.81    1.21
  45   5  -4    6.67    0.97
 -45  -5   4    4.73    1.12
 -45   5   5    0.51    0.74
  45   5  -5    0.58    0.67
 -45  -5   5    1.71    0.90
 -45   5   6    0.67    0.85
  45   5  -6    0.09    0.67
 -45  -5   6    0.20    0.84
 -45   5   7   -0.11    0.82
  45   5  -7   -0.10    0.68
 -45  -5   7    0.40    0.90
 -45   5   8    8.95    1.21
 -45   5   8    8.55    1.23
 -45   5   9    3.96    1.00
 -45   5   9    4.35    1.02
  45   5  -9    3.89    0.89
 -45   5  10    0.53    0.78
 -45   5  10    0.69    0.81
  45   5 -10    1.08    0.73
 -45   5  11    2.52    0.83
  45   5 -11    2.43    0.78
 -45   5  12    0.67    0.77
  45   5 -12   -0.01    0.67
 -45   5  13    1.41    0.75
  45  -5 -13    0.66    0.79
  45   5 -13    0.32    0.68
 -45   5  14    0.14    0.77
  45  -5 -14    0.91    0.76
  45   5 -14    0.43    0.68
 -45   5  15    2.15    0.83
  45  -5 -15    1.30    0.82
 -45   5  16   -0.26    0.76
  45  -5 -16    0.26    0.81
 -45  -5  16    0.15    0.77
 -45   5  17    4.77    0.95
  45  -5 -17    4.13    0.98
 -45  -5  17    4.36    0.97
 -45   5  18    0.21    0.74
  45  -5 -18    0.76    0.80
 -45  -5  18    0.48    0.82
 -45   5  19    2.22    0.88
  45  -5 -19    5.09    1.04
 -45  -5  19    3.10    0.87
 -45   5  20    0.33    0.76
  45  -5 -20    0.21    0.75
 -45  -5  20   -0.04    0.77
 -45   5  21    0.87    0.78
 -45  -5  21    0.93    0.76
 -45   5  22    0.63    0.81
  45   5 -22    1.01    0.74
 -45  -5  22    0.11    0.81
 -45   5  23    0.48    0.77
  45  -5 -23    1.11    0.87
 -45  -5  23    0.59    0.83
 -45   5  24    0.13    0.76
  45  -5 -24   -0.13    0.72
 -45  -5  24   -0.27    0.82
 -45   5  25    6.69    1.10
  45  -5 -25    6.16    1.09
 -45  -5  25    6.17    1.10
 -45   5  26    3.06    0.96
  45  -5 -26    2.26    0.90
  45   5 -26    1.45    0.97
 -45  -5  26    3.56    1.00
 -45   5  27    0.33    0.80
  45  -5 -27    0.19    0.72
  45   5 -27   -0.19    0.74
 -45  -5  27    0.81    0.87
 -45   5  28    1.21    0.90
  45  -5 -28    0.76    0.86
  45   5 -28    1.22    0.83
 -45  -5  28    0.55    0.88
 -45   5  29    1.53    0.83
  45  -5 -29    1.26    0.92
  45   5 -29    2.56    0.95
 -45  -5  29    2.15    0.96
 -45   5  30    0.65    0.88
  45  -5 -30    0.09    0.71
  45   5 -30    0.26    0.79
 -45  -5  30    0.24    0.83
 -45   5  31    4.92    1.02
  45  -5 -31    3.91    1.02
  45   5 -31    5.24    1.04
 -45  -5  31    5.02    1.08
 -45   5  32    0.74    0.90
  45  -5 -32    1.05    0.87
  45   5 -32   -0.12    0.85
 -45  -5  32    1.45    0.87
 -45   5  33    1.28    0.89
  45  -5 -33    0.14    0.84
  45   5 -33    0.06    0.83
 -45  -5  33   -0.16    0.83
 -45   5  34   -0.07    0.85
  45  -5 -34    0.17    0.83
  45   5 -34   -0.13    0.86
 -45  -5  34    0.09    0.74
 -45   5  35   -0.27    0.82
  45  -5 -35    0.56    0.83
  45   5 -35   -0.46    0.77
 -45  -5  35    0.13    0.78
 -45   5  36    0.16    0.75
  45  -5 -36    0.85    0.74
  45   5 -36    0.43    0.77
 -45  -5  36    1.45    0.82
 -45   5  37    0.88    0.94
  45  -5 -37    1.30    0.85
  45   5 -37    1.60    0.93
 -45  -5  37    0.26    0.85
 -45   5  38    0.27    0.80
  45  -5 -38    0.31    0.71
  45   5 -38   -0.31    0.80
 -45  -5  38    0.88    0.82
 -45   5  39    1.37    0.95
  45  -5 -39    1.69    0.86
  45   5 -39    1.79    0.92
 -45  -5  39    0.83    0.81
 -45   5  40   -0.09    0.80
  45  -5 -40    0.80    0.82
 -45  -5  40    0.14    0.78
 -45   5  41    2.60    0.99
 -45  -5  41    1.11    0.87
 -45   5  42   -0.35    0.81
 -45  -5  42   -0.57    0.82
 -45  -5  43    0.09    0.82
 -45  -5  44    0.60    0.82
 -45   7   1    0.23    0.81
 -45   7   1    1.75    0.80
  45   7  -1    0.57    0.69
 -45  -7   1    1.26    0.86
 -45   7   2   19.81    1.93
  45   7  -2   21.07    1.79
 -45  -7   2   21.94    1.93
 -45   7   3    0.51    0.84
 -45   7   3    1.15    0.81
  45   7  -3    1.42    0.68
 -45  -7   3    1.06    0.87
 -45   7   4    0.24    0.81
  45   7  -4    0.38    0.64
 -45  -7   4    0.46    0.89
 -45   7   5    0.21    0.69
  45   7  -5    0.06    0.70
 -45   7   6    6.82    1.06
  45   7  -6    6.70    1.00
 -45   7   7    8.89    1.22
  45   7  -7   10.85    1.21
 -45  -7   7    9.11    1.34
 -45   7   8    0.52    0.75
 -45   7   8   -0.02    0.74
  45   7  -8   -0.10    0.73
 -45  -7   8    0.58    0.91
 -45   7   9    2.89    0.86
 -45   7   9    0.87    0.77
 -45  -7   9    1.89    0.99
 -45   7  10    1.39    0.76
 -45   7  10    1.75    0.79
  45   7 -10    1.82    0.71
 -45  -7  10    0.32    0.76
 -45   7  11    0.48    0.75
  45   7 -11    0.45    0.68
 -45   7  12    4.05    0.94
  45  -7 -12    5.83    1.05
  45   7 -12    4.81    0.96
 -45   7  13    0.27    0.73
  45  -7 -13   -0.28    0.84
  45   7 -13   -0.28    0.69
 -45   7  14   28.98    2.25
  45  -7 -14   26.51    2.26
  45   7 -14   26.51    2.13
 -45   7  15    3.19    0.95
  45  -7 -15    4.36    0.99
  45   7 -15    3.49    0.85
 -45   7  16   -0.01    0.76
  45  -7 -16   -0.77    0.90
  45   7 -16   -0.26    0.66
 -45   7  17    0.19    0.83
  45  -7 -17    0.91    0.83
 -45   7  18    0.96    0.82
  45  -7 -18    0.78    0.82
 -45   7  19    0.24    0.82
  45  -7 -19    0.80    0.82
 -45   7  20    1.42    0.83
  45  -7 -20    2.94    0.88
 -45   7  21    1.40    0.84
  45  -7 -21    0.97    0.79
 -45   7  22    0.09    0.75
  45  -7 -22    0.55    0.77
 -45   7  23    0.08    0.76
  45  -7 -23    1.33    0.81
 -45   7  24   -0.06    0.83
 -45   7  25   -0.36    0.72
  45   7 -25    0.02    0.83
 -45  -7  25   -0.17    0.74
 -45   7  26    0.19    0.81
  45   7 -26    0.53    0.86
 -45  -7  26    0.04    0.78
 -45   7  27    1.26    0.90
  45  -7 -27    2.04    0.90
  45   7 -27    1.67    0.82
 -45  -7  27    1.38    0.85
 -45   7  28    0.56    0.83
  45  -7 -28    1.10    0.88
  45   7 -28    0.57    0.87
 -45  -7  28    1.39    0.86
 -45   7  29    2.99    0.98
  45  -7 -29    2.63    0.94
  45   7 -29    3.27    0.91
 -45  -7  29    3.23    0.93
 -45   7  30    1.15    0.79
  45  -7 -30    1.43    0.90
  45   7 -30    2.06    0.95
 -45  -7  30    2.02    0.94
 -45   7  31    2.55    1.03
  45  -7 -31    2.36    0.85
  45   7 -31    1.77    0.89
 -45  -7  31    2.66    0.94
 -45   7  32   -0.64    0.93
  45  -7 -32    0.43    0.77
  45   7 -32    0.08    0.79
 -45  -7  32   -0.00    0.76
 -45   7  33    5.05    1.08
  45  -7 -33    6.05    1.09
  45   7 -33    4.62    1.02
 -45  -7  33    6.58    1.11
 -45   7  34    6.33    1.16
  45  -7 -34    6.61    1.09
  45   7 -34    5.84    1.10
 -45  -7  34    6.17    1.07
 -45   7  35    1.21    0.94
  45  -7 -35    1.03    0.75
  45   7 -35    0.45    0.78
 -45  -7  35    0.88    0.86
  45  -7 -36    0.54    0.86
  45   7 -36    0.28    0.76
 -45  -7  36    0.06    0.85
  45  -7 -37    0.93    0.76
  45   7 -37    0.13    0.87
 -45  -7  37    0.27    0.77
  45  -7 -38   -0.12    0.77
  45   7 -38    0.20    0.78
 -45  -7  38    0.50    0.86
  45  -7 -39    2.10    0.83
  45   7 -39    2.76    0.95
 -45  -7  39    4.70    0.99
  45  -7 -40    1.36    0.78
 -45  -7  40    0.29    0.76
 -45  -7  41    0.62    0.81
 -45  -7  42    0.19    0.76
 -45  -7  43   -0.39    0.81
 -45  -7  44    1.09    0.81
  45   9  -1    1.20    0.73
 -45  -9   1    1.08    0.88
 -45   9   2    4.26    0.96
  45   9  -2    3.24    0.82
 -45   9   3    0.53    0.81
  45   9  -3    1.54    0.77
 -45   9   4    0.91    0.82
  45   9  -4    1.95    0.74
 -45  -9   4    1.95    0.81
 -45   9   5    0.51    0.76
  45   9  -5   -0.20    0.65
 -45  -9   5    0.28    0.81
 -45   9   6    3.25    0.93
  45   9  -6    4.15    0.86
 -45  -9   6    4.49    1.10
 -45   9   7   -0.13    0.78
  45   9  -7    0.22    0.65
 -45  -9   7   -0.29    0.84
 -45   9   8    6.51    1.04
  45   9  -8    7.09    1.01
 -45  -9   8    7.00    1.22
 -45   9   9    7.43    1.10
 -45   9   9    5.86    1.07
 -45  -9   9    3.77    1.09
 -45   9  10    8.10    1.14
  45   9 -10    4.67    0.95
 -45  -9  10    9.30    1.23
 -45   9  11    2.55    0.91
  45   9 -11    1.62    0.75
 -45  -9  11    1.94    0.97
 -45   9  12    1.44    0.83
  45   9 -12    0.42    0.74
 -45  -9  12    0.91    0.84
 -45   9  13    0.76    0.83
  45  -9 -13    0.82    0.77
  45   9 -13    0.74    0.74
 -45   9  14    4.49    0.99
  45  -9 -14    5.15    1.03
  45   9 -14    5.29    0.93
 -45   9  15    7.83    1.16
  45  -9 -15    8.25    1.21
  45   9 -15    6.09    1.03
 -45   9  16   -0.16    0.78
  45  -9 -16    0.12    0.78
  45   9 -16   -0.12    0.71
 -45   9  17    4.17    0.95
  45  -9 -17    5.14    1.01
  45   9 -17    3.22    0.84
 -45   9  18    1.09    0.81
  45  -9 -18    0.83    0.81
  45  -9 -19    4.51    1.01
 -45   9  20    0.19    0.80
  45  -9 -20   -0.34    0.78
 -45   9  21    1.67    0.83
  45  -9 -21    1.11    0.78
 -45   9  22    2.09    0.87
  45  -9 -22    2.07    0.83
 -45   9  23    0.55    0.80
  45  -9 -23    0.53    0.83
 -45   9  24    1.68    0.86
  45  -9 -24    0.86    0.84
 -45   9  25    0.80    0.89
  45  -9 -25    1.85    0.83
 -45   9  26    1.14    0.93
  45  -9 -26   -0.35    0.75
  45  -9 -27    0.57    0.73
  45   9 -29    0.96    0.77
  45   9 -30    2.72    0.93
  45  -9 -31    0.86    0.84
  45   9 -31    1.18    0.94
  45  -9 -32    0.08    0.81
  45   9 -32   -0.02    0.89
 -45   9  33    0.43    0.80
  45  -9 -33    0.78    0.87
  45   9 -33    0.01    0.76
 -45   9  34    7.16    1.21
  45  -9 -34    6.19    1.13
  45   9 -34    6.45    1.15
 -45   9  35    0.36    0.89
  45  -9 -35    0.58    0.87
  45   9 -35    0.41    0.92
 -45   9  36    0.89    0.75
  45  -9 -36    0.06    0.71
  45   9 -36    0.07    0.84
 -45   9  37   -0.02    0.85
  45  -9 -37   -0.15    0.80
  45   9 -37   -0.52    0.83
 -45   9  38    0.31    0.86
  45  -9 -38   -0.43    0.84
 -45   9  39    0.18    0.74
  45  -9 -39   -0.14    0.71
 -45  -9  39    0.98    0.79
 -45   9  40    5.96    1.13
 -45  -9  40    3.97    1.05
 -45  -9  41    0.06    0.76
 -45  -9  42   -0.03    0.78
 -45  -9  43    0.58    0.88
 -45  -9  44    1.60    0.82
 -45  11   1    0.14    0.74
  45  11  -1    1.02    0.75
 -45 -11   1    1.15    0.85
 -45  11   2    3.00    0.86
  45  11  -2    3.79    0.84
 -45 -11   2    1.81    0.89
 -45  11   3    0.63    0.79
  45  11  -3    0.92    0.71
 -45 -11   3    0.15    0.83
 -45  11   4    6.32    1.04
  45  11  -4    4.89    1.01
 -45 -11   4    6.98    1.19
 -45  11   5   -0.47    0.68
  45  11  -5   -0.11    0.71
 -45 -11   5    0.05    0.84
 -45  11   6    2.17    0.82
  45  11  -6    1.63    0.76
 -45 -11   6    0.23    0.89
 -45  11   7    1.36    0.78
  45  11  -7    1.31    0.74
 -45 -11   7    1.36    0.88
 -45  11   8    3.09    0.89
  45  11  -8    2.81    0.90
 -45 -11   8    4.21    1.05
  45  11  -9    0.13    0.67
 -45 -11   9   -0.16    0.78
 -45 -11  10    0.47    0.88
 -45  11  11   -0.07    0.80
  45 -11 -11    0.80    0.82
  45  11 -11    0.03    0.69
 -45 -11  11   -0.13    0.81
 -45  11  12    3.87    0.99
  45 -11 -12    3.90    0.97
  45  11 -12    4.90    0.92
 -45 -11  12    3.64    1.08
 -45  11  13    3.30    0.93
  45 -11 -13    1.02    0.84
  45  11 -13    2.14    0.80
 -45 -11  13    1.41    0.95
 -45  11  14    2.54    0.95
  45 -11 -14    2.44    0.88
  45  11 -14    1.47    0.75
 -45 -11  14    0.94    0.95
 -45  11  15   13.53    1.51
  45  11 -15   14.05    1.43
 -45  11  16    2.07    0.88
  45 -11 -16    0.75    0.87
  45  11 -16    1.59    0.75
 -45  11  17    0.28    0.78
  45 -11 -17    0.54    0.79
  45  11 -17   -0.08    0.69
 -45  11  18    3.55    1.02
  45 -11 -18    4.44    0.94
  45 -11 -19    0.70    0.79
  45 -11 -20    0.55    0.76
  45 -11 -21    2.06    0.82
  45 -11 -22    0.74    0.80
  45 -11 -23    0.45    0.82
 -45  11  24   -0.05    0.70
  45 -11 -24   -0.22    0.77
 -45  11  25   -0.97    0.74
  45 -11 -25    0.04    0.75
 -45  11  26    0.28    0.80
  45 -11 -26    0.76    0.82
 -45  11  27    1.08    0.85
  45 -11 -27    0.92    0.81
 -45  11  28    0.49    0.84
  45 -11 -28   -0.02    0.75
 -45  11  29    0.26    0.82
  45 -11 -29   -0.17    0.76
 -45  11  30    0.55    0.86
  45 -11 -30    0.35    0.77
 -45  11  31    0.25    0.72
  45 -11 -31    0.37    0.71
 -45  11  32    1.89    0.83
  45 -11 -32    2.28    0.91
 -45  11  33    1.18    0.90
  45  11 -33    1.21    0.83
 -45  11  34    0.42    0.86
 -45  11  35    0.47    0.78
  45 -11 -35    1.18    0.77
 -45  11  36    0.26    0.74
  45 -11 -36    0.15    0.80
 -45  11  37    0.86    0.90
  45 -11 -37    0.29    0.69
  45  11 -37   -0.33    0.81
 -45  11  38    2.91    1.02
  45 -11 -38    4.23    1.00
  45 -11 -39    0.74    0.84
 -45  13   1    4.93    0.97
  45  13  -1    6.58    1.01
 -45 -13   1    4.48    1.07
 -45  13   2   -0.29    0.69
  45  13  -2   -0.07    0.67
 -45 -13   2    0.10    0.75
 -45  13   3    1.14    0.73
  45  13  -3    1.35    0.79
 -45 -13   3    1.45    0.79
 -45  13   4   16.22    1.55
  45  13  -4   15.04    1.50
 -45 -13   4   13.87    1.61
 -45  13   5    4.45    0.94
  45  13  -5    5.23    0.97
 -45 -13   5    4.51    1.03
 -45  13   6    1.00    0.70
  45  13  -6    1.33    0.76
 -45 -13   6    1.12    0.97
 -45  13   7    0.33    0.73
  45  13  -7    0.58    0.77
 -45 -13   7   -0.02    0.88
  45  13  -8    4.27    0.91
 -45 -13   8    3.35    0.93
  45  13  -9    0.33    0.79
 -45 -13   9   -0.15    0.92
  45 -13 -10    1.89    0.92
 -45 -13  10    2.03    0.85
  45 -13 -11    1.16    0.84
  45  13 -11    1.06    0.70
 -45 -13  11    1.30    0.96
 -45  13  12    0.61    0.85
  45 -13 -12   -0.20    0.85
  45  13 -12   -0.12    0.71
 -45 -13  12   -0.25    0.87
  45 -13 -13   11.05    1.35
  45  13 -13   12.68    1.34
 -45 -13  13   11.97    1.53
  45 -13 -14    0.22    0.80
  45  13 -14    0.71    0.76
 -45 -13  14    0.07    0.90
  45 -13 -15   -0.53    0.78
  45  13 -15    0.03    0.74
  45 -13 -16   -0.16    0.79
  45  13 -16    0.10    0.75
 -45  13  17    1.24    0.77
  45 -13 -17    1.16    0.78
  45  13 -17    1.44    0.81
 -45 -13  17    0.46    0.84
 -45  13  18    0.81    0.88
 -45  13  19    1.09    0.85
 -45  13  20    0.90    0.80
  45 -13 -20    0.52    0.79
 -45  13  21    2.07    0.84
  45 -13 -21    1.54    0.85
 -45  13  22    0.04    0.78
  45 -13 -22    0.03    0.72
 -45  13  23    0.87    0.84
  45 -13 -23   -0.48    0.78
 -45  13  24    0.75    0.85
  45 -13 -24    0.95    0.84
 -45  13  25    0.82    0.82
  45 -13 -25   -0.21    0.80
 -45  13  26    1.14    0.82
  45 -13 -26    0.15    0.79
 -45  13  27    0.22    0.76
  45 -13 -27   -0.35    0.81
 -45  13  28    2.49    0.87
  45 -13 -28    3.95    0.97
 -45  13  29    0.49    0.76
  45 -13 -29    0.32    0.83
 -45  13  30    0.11    0.81
  45 -13 -30    0.30    0.79
 -45  13  31    1.99    0.93
  45 -13 -31    1.17    0.84
 -45  13  32    1.84    0.93
  45 -13 -32    3.01    0.93
 -45  13  33    0.32    0.77
  45 -13 -33    0.33    0.81
 -45  13  34   -0.44    0.80
  45 -13 -34   -0.11    0.78
 -45  13  35    4.31    1.09
  45 -13 -35    3.51    0.95
 -45  13  36    0.37    0.86
  45 -13 -36   -0.16    0.80
 -45  13  37    4.52    1.06
  45 -13 -37    3.26    1.01
 -45  15   1    0.77    0.70
  45  15  -1    0.97    0.77
 -45 -15   1    0.17    0.89
 -45  15   2    4.78    0.97
  45  15  -2    2.59    0.84
 -45 -15   2    2.44    0.95
 -45  15   3    3.02    0.84
  45  15  -3    3.74    0.88
 -45 -15   3    5.13    1.01
 -45  15   4    1.64    0.82
  45  15  -4    0.95    0.73
 -45 -15   4    0.36    0.77
 -45  15   5    1.43    0.78
  45  15  -5    0.35    0.73
 -45 -15   5    0.70    0.89
 -45  15   6   -0.08    0.72
  45  15  -6    0.06    0.71
 -45 -15   6    0.78    0.87
  45  15  -7    0.49    0.75
 -45 -15   7    0.34    0.80
  45  15  -8    1.30    0.73
 -45 -15   8    2.24    0.92
  45  15  -9    4.18    0.92
 -45 -15   9    3.04    1.01
  45  15 -10    5.26    1.00
 -45 -15  10    3.78    1.02
  45 -15 -11   -0.20    0.82
 -45 -15  11    0.02    0.89
  45 -15 -12    5.37    1.09
  45  15 -12    5.02    0.97
 -45  15  13    0.58    0.78
  45 -15 -13    1.06    0.85
  45  15 -13    0.77    0.72
 -45  15  14    1.39    0.88
  45 -15 -14    2.35    0.95
  45  15 -14    1.16    0.79
 -45 -15  14    2.02    0.96
 -45  15  15    4.65    1.04
  45 -15 -15    5.45    1.10
  45  15 -15    5.70    0.98
 -45 -15  15    5.20    1.09
 -45  15  16    1.13    0.88
  45 -15 -16    0.95    0.79
  45  15 -16    0.76    0.80
 -45 -15  16    2.11    0.91
 -45  15  17    4.25    0.97
  45 -15 -17    1.91    0.85
  45  15 -17    3.19    0.89
 -45 -15  17    1.97    1.05
 -45  15  18    0.56    0.84
  45 -15 -18   -0.27    0.82
  45  15 -18    0.63    0.79
 -45 -15  18   -0.37    0.86
 -45  15  19    0.97    0.87
  45 -15 -19    0.93    0.79
 -45 -15  19    0.84    0.99
 -45  15  20    2.38    0.86
  45 -15 -20    3.12    0.95
 -45  15  21    0.75    0.76
  45 -15 -21    0.94    0.91
 -45  15  22    1.66    0.82
  45 -15 -22    0.85    0.93
 -45  15  23   -0.09    0.75
 -45  15  24   -0.35    0.83
 -45  15  25   -0.16    0.81
  45 -15 -25    1.71    0.80
 -45  15  26   -0.12    0.82
  45 -15 -26   -0.26    0.77
 -45  15  27    0.35    0.80
  45 -15 -27    0.38    0.74
 -45  15  28    0.77    0.86
  45 -15 -28    1.18    0.80
 -45  15  29   -0.37    0.76
  45 -15 -29   -0.31    0.78
 -45  15  30    0.17    0.73
  45 -15 -30    0.09    0.76
 -45  15  31    1.06    0.80
  45 -15 -31    1.44    0.84
 -45  15  32    3.99    1.02
  45 -15 -32    4.11    0.94
 -45  15  33    0.28    0.87
  45 -15 -33    0.25    0.72
 -45  15  34    3.63    1.03
  45 -15 -34    6.44    1.04
 -45  15  35    0.58    0.79
  45 -15 -35    0.38    0.79
  45 -15 -36    0.27    0.83
  45 -15 -37   -0.02    0.77
 -45  17   1    0.83    0.75
  45 -17  -1    0.48    0.84
  45  17  -1    0.61    0.75
 -45 -17   1    0.98    0.90
 -45  17   2    1.34    0.84
  45  17  -2   -0.07    0.73
 -45 -17   2    0.07    0.84
 -45  17   3    0.38    0.80
  45  17  -3    0.36    0.75
 -45 -17   3    0.05    0.80
 -45  17   4    0.25    0.75
  45  17  -4    0.00    0.64
 -45 -17   4    0.12    0.75
 -45  17   5    1.64    0.85
  45  17  -5    1.20    0.79
 -45 -17   5    1.42    1.00
  45  17  -6    0.87    0.72
 -45 -17   6    0.59    0.78
  45  17  -7    1.99    0.83
 -45 -17   7    2.48    1.01
  45  17  -8    0.34    0.79
 -45 -17   8    0.48    0.90
  45  17  -9    0.45    0.73
  45  17 -10   -0.34    0.72
 -45 -17  11    0.24    0.77
  45  17 -12    0.71    0.74
 -45 -17  12    0.66    0.83
  45  17 -13   11.61    1.34
 -45 -17  13   12.12    1.47
 -45  17  14    3.30    1.00
  45  17 -14    4.84    0.99
 -45 -17  14    3.29    0.99
 -45  17  15    1.41    0.86
  45 -17 -15    0.60    0.87
  45  17 -15    0.06    0.80
 -45 -17  15    0.64    0.93
 -45  17  16    3.29    0.90
  45 -17 -16    1.90    0.92
  45  17 -16    2.78    0.93
 -45 -17  16    3.86    1.00
 -45  17  17    1.55    0.80
  45 -17 -17    1.76    0.92
  45  17 -17    1.43    0.83
 -45 -17  17    3.03    1.02
 -45  17  18   -0.09    0.73
  45 -17 -18    0.65    0.85
  45  17 -18    0.28    0.71
 -45 -17  18    0.76    0.84
 -45  17  19    8.19    1.24
  45 -17 -19    7.28    1.20
 -45 -17  19    6.65    1.30
 -45  17  20    1.37    0.91
  45 -17 -20    1.60    0.85
 -45 -17  20    2.15    1.05
 -45  17  21    0.66    0.85
  45 -17 -21    0.48    0.83
 -45 -17  21    0.54    0.85
 -45  17  22    0.29    0.86
  45 -17 -22    0.96    0.89
 -45 -17  22   -0.85    0.89
 -45  17  23    0.19    0.73
  45 -17 -23    0.67    0.81
 -45 -17  23   -0.10    0.83
 -45  17  24   -0.44    0.74
  45 -17 -24    1.07    0.90
 -45  17  25    0.33    0.74
  45 -17 -25    0.12    0.77
 -45  17  26   -0.09    0.83
  45 -17 -26   -0.20    0.76
 -45  17  27    0.63    0.81
 -45  17  28    0.39    0.79
 -45  17  29   -0.27    0.82
 -45  17  30    0.24    0.74
  45 -17 -30    0.75    0.83
 -45  17  31    0.36    0.74
  45 -17 -31    0.18    0.79
 -45  17  32    1.70    0.81
  45 -17 -32    1.34    0.89
 -45  17  33    0.33    0.85
  45 -17 -33   -0.56    0.83
  45 -17 -34    0.63    0.74
  45 -17 -35    1.49    0.88
  45 -17 -36   -0.56    0.85
 -45  19   1    1.19    0.80
  45 -19  -1    1.56    0.88
 -45 -19   1    1.02    0.83
 -45  19   2    1.98    0.87
  45 -19  -2    1.13    0.84
  45  19  -2    1.39    0.76
 -45 -19   2    0.86    0.86
 -45  19   3    4.54    1.00
  45  19  -3    4.07    0.96
 -45 -19   3    3.27    0.97
 -45  19   4    3.95    0.95
  45  19  -4    2.49    0.90
 -45 -19   4    4.69    1.05
  45  19  -5    0.64    0.78
 -45 -19   5    0.44    0.76
  45  19  -6    1.18    0.78
  45  19  -7    2.08    0.85
  45  19  -8    0.42    0.79
 -45 -19   8   -0.00    0.74
  45  19  -9    0.38    0.81
 -45 -19   9    0.18    0.79
  45  19 -10    0.67    0.78
 -45 -19  10    1.99    0.84
 -45 -19  11    0.24    0.77
  45  19 -12    2.35    0.89
 -45 -19  12    2.24    0.97
  45  19 -13    0.60    0.77
 -45 -19  13    1.10    0.90
  45  19 -14    0.63    0.84
 -45 -19  14    0.57    0.78
 -45  19  15    0.27    0.89
  45  19 -15    0.81    0.83
 -45 -19  15    0.15    0.77
 -45  19  16    1.21    0.88
  45  19 -16    1.64    0.81
 -45 -19  16    0.89    0.97
 -45  19  17    2.03    0.99
  45  19 -17    4.86    1.01
 -45 -19  17    3.32    0.97
 -45  19  18    0.20    0.74
  45  19 -18   -0.17    0.80
 -45 -19  18    1.26    0.84
 -45  19  19    1.87    0.82
  45 -19 -19    0.95    0.87
 -45 -19  19    1.79    1.02
 -45  19  20    4.29    1.01
  45 -19 -20    3.15    1.02
 -45 -19  20    2.12    1.03
 -45  19  21    0.61    0.84
  45 -19 -21    0.67    0.89
 -45 -19  21    0.74    1.00
 -45  19  22    0.23    0.84
  45 -19 -22    0.49    0.89
 -45 -19  22   -0.29    0.92
 -45  19  23    0.12    0.71
  45 -19 -23   -0.39    0.86
 -45 -19  23   -0.36    0.92
 -45  19  24    0.60    0.76
  45 -19 -24    1.49    0.82
 -45 -19  24    0.89    0.92
 -45  19  25   -0.01    0.74
  45 -19 -25    0.44    0.77
 -45 -19  25   -0.37    0.89
 -45  19  26   -0.11    0.83
  45 -19 -26    0.97    0.91
 -45  19  27   -0.37    0.81
  45 -19 -27    0.17    0.84
 -45  19  28    3.89    1.01
  45 -19 -28    3.38    0.99
 -45  19  29   -0.02    0.75
  45 -19 -29   -0.09    0.81
 -45  19  30   -0.30    0.79
  45 -19 -30   -0.33    0.91
  45 -19 -31    0.32    0.80
  45 -19 -32   -0.54    0.83
  45 -19 -35   -0.35    0.76
 -45  21   1    0.41    0.83
  45 -21  -1    0.14    0.86
 -45 -21   1    0.13    0.86
 -45  21   2    1.95    0.93
  45 -21  -2    3.03    0.96
  45  21  -2    1.25    0.84
 -45 -21   2    2.35    0.87
 -45  21   3    2.33    0.89
  45  21  -3    0.35    0.71
  45  21  -4    5.23    1.04
  45  21  -5   -0.36    0.81
 -45 -21   5    0.14    0.79
  45  21  -6    1.62    0.75
 -45 -21   6    1.75    0.91
  45  21  -7    1.01    0.81
 -45 -21   7    1.11    0.91
  45  21  -8    2.44    0.84
 -45 -21   8    2.81    1.00
  45  21  -9    1.46    0.80
 -45 -21   9    2.70    0.96
  45  21 -10    0.74    0.78
 -45 -21  10    1.41    0.98
  45  21 -11    2.82    0.91
 -45 -21  11    2.62    1.08
 -45 -21  12    1.55    0.92
  45  21 -13   -0.15    0.72
 -45 -21  13   -0.01    0.81
  45  21 -14    0.64    0.81
 -45 -21  14    0.92    1.00
 -45  21  15    1.16    0.83
  45  21 -15    0.81    0.88
 -45 -21  15    0.59    0.86
 -45  21  16    5.10    1.03
  45  21 -16    4.42    0.98
 -45 -21  16    5.50    1.10
 -45  21  17    0.56    0.90
  45  21 -17    1.65    0.86
 -45 -21  17    1.87    0.97
 -45  21  18    1.30    0.79
  45  21 -18    0.68    0.78
 -45 -21  18    1.26    0.80
 -45  21  19    2.18    0.88
 -45 -21  19    3.37    0.95
 -45  21  20    0.66    0.85
 -45 -21  20    1.07    0.83
 -45  21  21    1.17    0.90
 -45 -21  21    2.83    0.96
 -45  21  22   -0.20    0.73
 -45  21  23    2.06    0.83
 -45  21  24   -0.77    0.78
  45 -21 -24   -0.62    0.88
 -45 -21  24   -0.30    0.90
 -45  21  25   -0.05    0.84
  45 -21 -25    0.31    0.79
 -45 -21  25    0.26    0.87
  45 -21 -26    0.58    0.80
 -45 -21  26    0.47    0.98
  45 -21 -27    0.92    0.80
 -45 -21  27    0.48    0.85
  45 -21 -28   -0.23    0.76
  45 -21 -29    0.69    0.85
  45 -21 -30    0.05    0.80
  45 -21 -31    1.26    0.87
  45 -21 -32    1.99    0.92
  45 -21 -33    0.87    0.83
  45 -21 -34   -0.08    0.78
 -45  23   1    0.71    0.81
  45 -23  -1    0.25    0.80
  45 -23  -2   -0.08    0.82
  45  23  -2    0.07    0.80
 -45 -23   2    0.51    0.80
  45  23  -3   -0.42    0.79
 -45 -23   3    0.80    0.75
  45  23  -4    3.21    0.91
 -45 -23   4    2.30    0.87
  45  23  -5    2.03    0.88
 -45 -23   5    1.78    0.94
  45  23  -6    0.23    0.75
 -45 -23   6   -0.00    0.87
  45  23  -7    0.28    0.77
 -45 -23   7    0.62    0.91
  45  23  -8    1.65    0.81
 -45 -23   8    0.90    0.90
  45  23  -9   -0.35    0.76
 -45 -23   9    0.09    0.82
  45  23 -10    1.40    0.83
 -45 -23  10    2.17    0.90
  45  23 -11   -0.32    0.77
 -45 -23  11    0.55    0.88
 -45 -23  12    0.07    0.94
  45  23 -13   -0.08    0.78
 -45 -23  13    0.15    0.76
  45  23 -14    0.25    0.75
 -45 -23  14    1.29    0.92
  45  23 -15   -0.56    0.81
 -45 -23  15   -0.35    0.83
 -45  23  16    0.23    0.77
  45  23 -16   -0.21    0.77
 -45 -23  16    0.03    0.84
 -45  23  17    0.18    0.86
  45  23 -17   -0.08    0.76
 -45 -23  17   -0.34    0.84
 -45  23  18    2.83    0.88
  45  23 -18    2.97    0.91
 -45 -23  18    2.19    1.05
 -45  23  19    0.46    0.79
  45  23 -19    0.25    0.80
 -45 -23  21   -0.48    0.90
 -45 -23  22    0.83    0.85
 -45 -23  23    2.83    0.98
  45 -23 -30    2.99    1.02
  45 -23 -31    0.12    0.79
  45 -23 -32   -0.10    0.74
  45 -25  -1   -0.10    0.81
 -45 -25   1    0.18    0.73
  45 -25  -2    0.35    0.86
  45  25  -2    0.04    0.72
 -45 -25   2    0.93    0.78
  45 -25  -3    2.38    0.84
  45  25  -3    2.10    0.87
 -45 -25   3    1.32    0.85
  45  25  -4   -0.22    0.69
 -45 -25   4   -0.11    0.82
  45  25  -5    0.29    0.78
 -45 -25   5    0.24    0.80
  45  25  -6    0.44    0.81
 -45 -25   6   -0.35    0.82
  45  25  -7    2.06    0.88
 -45 -25   7    1.59    0.87
  45  25  -8    2.00    0.86
 -45 -25   8    0.84    0.78
  45  25  -9    0.30    0.78
 -45 -25   9    0.79    0.93
  45  25 -10   -0.37    0.74
 -45 -25  10   -0.25    0.79
  45  25 -11    0.11    0.75
 -45 -25  11    0.22    0.82
 -45 -25  12    3.58    1.06
  45  25 -13   -0.39    0.82
 -45 -25  13   -0.23    0.77
  45  25 -14   -0.12    0.78
 -45 -25  14    0.31    0.77
  45  25 -15    1.23    0.84
 -45 -25  15    3.11    1.10
  45  25 -16    0.48    0.89
 -45  25  18    2.48    0.96
  45  25 -18    5.31    1.00
  45  25 -19    0.56    0.79
  45  27  -3   -0.34    0.79
  45  27  -4    2.36    0.78
  45  27  -5    2.36    0.91
  45  27  -6    0.20    0.69
  45  27  -7    0.62    0.79
  45  27  -8    1.32    0.83
  45  27  -9   -0.63    0.81
  45  27 -10    0.44    0.83
  45  27 -11    0.08    0.79
  45  27 -13    0.23    0.79
  45  27 -14    1.21    0.85
  45  27 -15    2.55    0.97
  45  27 -16    0.56    0.81
  45  27 -17    0.76    0.90
  45  27 -18   -0.19    0.79
  45  27 -19    0.69    0.79
  45  29  -9    1.54    0.76
  45  29 -10    0.95    0.80
  45  29 -11    0.63    0.82
  45  29 -13   -0.15    0.76
  45  29 -14    0.87    0.86
  45  29 -15    0.46    0.81
  45  29 -16    1.35    0.86
  45  29 -17   -0.30    0.79
  45  29 -18    0.32    0.92
 -44   0   1   -0.11    0.70
 -44   0   1    0.15    0.76
 -44   0   2    2.47    0.86
 -44   0   2    2.59    0.85
 -44   0   3    0.33    0.71
 -44   0   3   -0.18    0.79
 -44   0   4    0.43    0.69
 -44   0   4   -0.32    0.78
 -44   0   5   -0.08    0.70
 -44   0   5    0.25    0.76
 -44   0   9   -0.01    0.72
 -44   0  10    6.33    1.03
 -44   0  11   -0.26    0.71
 -44   0  12   -0.01    0.68
 -44   0  13    0.76    0.73
 -44   0  14    7.92    1.10
 -44   0  15    0.60    0.73
 -44   0  16    1.81    0.81
  44   0 -16    2.89    0.94
 -44   0  17    0.15    0.71
  44   0 -17   -0.14    0.67
  44   0 -18   -0.14    0.80
  44   0 -19   -0.08    0.75
  44   0 -20    6.51    1.04
  44   0 -21    0.33    0.78
 -44   0  22    1.66    0.82
  44   0 -22    1.88    0.82
 -44   0  23    0.01    0.78
  44   0 -23   -0.20    0.80
 -44   0  24    0.08    0.81
  44   0 -24   -0.34    0.72
 -44   0  25    0.20    0.79
  44   0 -25   -0.60    0.73
 -44   0  26    4.18    0.98
  44   0 -26    3.25    0.87
 -44   0  27    0.27    0.86
  44   0 -27   -0.08    0.70
 -44   0  28    0.58    0.78
  44   0 -28    0.47    0.83
 -44   0  29   -0.20    0.87
  44   0 -29    0.05    0.69
 -44   0  30    1.50    0.84
  44   0 -30    1.46    0.85
 -44   0  31   -0.48    0.82
 -44   0  32    0.54    0.86
 -44   0  33    0.41    0.82
  44   0 -33   -0.03    0.73
 -44   0  34   -0.10    0.80
  44   0 -34    0.37    0.73
 -44   0  35    0.28    0.79
  44   0 -35   -0.25    0.77
 -44   0  36    6.18    1.13
  44   0 -36    6.49    1.17
 -44   0  37   -0.26    0.84
  44   0 -37    0.27    0.79
 -44   0  38    0.40    0.80
  44   0 -38    0.68    0.75
 -44   0  39    0.41    0.81
  44   0 -39    0.23    0.74
 -44   0  40   -0.14    0.71
  44   0 -40   -0.36    0.92
 -44   0  41    0.51    0.83
  44   0 -41   -0.26    0.84
 -44   0  42    0.12    0.79
  44   0 -42    0.19    0.82
 -44   0  43   -0.19    0.82
 -44   0  44   -0.21    0.83
  44   2  -1    0.35    0.62
 -44  -2   1    0.88    0.83
 -44   2   2   15.90    1.63
  44   2  -2   15.41    1.45
 -44  -2   2   15.21    1.61
 -44   2   3   -0.05    0.71
 -44   2   3   -0.31    0.76
  44   2  -3    0.48    0.65
 -44  -2   3    0.01    0.74
 -44  -2   3    0.88    0.87
 -44   2   4   17.40    1.58
 -44   2   4   13.61    1.57
  44   2  -4   13.92    1.42
 -44  -2   4   14.68    1.44
 -44  -2   4   17.12    1.67
 -44   2   5    0.00    0.72
  44   2  -5    0.09    0.62
 -44  -2   5   -0.32    0.67
 -44  -2   5    0.16    0.80
 -44   2   6    0.21    0.72
  44   2  -6    0.40    0.63
 -44  -2   6    0.43    0.72
 -44  -2   6    1.43    0.77
 -44   2   7   11.88    1.23
  44   2  -7    8.29    1.03
 -44  -2   7    7.53    1.10
 -44   2   8    0.26    0.77
 -44  -2   8    0.09    0.74
 -44   2   9    5.11    0.99
  44   2  -9    4.23    0.84
 -44  -2   9    4.16    0.95
 -44   2  10    4.12    0.94
  44   2 -10    2.48    0.69
 -44  -2  10    4.04    0.89
  44   2 -12    0.28    0.62
 -44  -2  13    0.03    0.67
 -44   2  14    9.51    1.21
 -44  -2  14    7.20    1.09
 -44   2  15    3.75    0.94
  44  -2 -15    5.91    1.05
 -44  -2  15    4.21    0.97
 -44   2  16    3.38    0.92
  44  -2 -16    2.17    0.84
 -44  -2  16    3.42    0.92
 -44   2  17    0.59    0.83
  44  -2 -17    0.66    0.78
 -44  -2  17    1.74    0.85
 -44   2  18    1.90    0.90
  44  -2 -18    0.74    0.82
  44   2 -18    0.37    0.72
 -44  -2  18    1.71    0.77
 -44   2  19    0.50    0.85
  44  -2 -19    0.08    0.70
  44   2 -19    0.50    0.71
 -44  -2  19    0.66    0.80
 -44   2  20    0.29    0.83
  44  -2 -20   -0.24    0.79
  44   2 -20   -0.46    0.82
 -44  -2  20    0.07    0.82
 -44   2  21    3.93    0.95
  44  -2 -21    5.46    1.03
  44   2 -21    3.48    0.99
 -44  -2  21    5.58    1.01
 -44   2  22    0.01    0.77
  44  -2 -22    0.57    0.76
  44   2 -22    1.01    0.73
 -44  -2  22    0.34    0.86
 -44   2  23    0.51    0.80
  44  -2 -23    1.54    0.81
  44   2 -23    0.87    0.82
 -44  -2  23    0.36    0.78
 -44   2  24    0.75    0.74
  44  -2 -24    0.38    0.72
  44   2 -24    0.56    0.80
 -44  -2  24    0.21    0.83
 -44   2  25    0.76    0.81
  44  -2 -25    0.45    0.70
  44   2 -25    0.69    0.85
 -44  -2  25    0.06    0.78
 -44   2  26    0.06    0.79
  44  -2 -26   -0.14    0.70
  44   2 -26    0.30    0.85
 -44   2  27    3.47    0.97
  44  -2 -27    6.19    1.02
 -44   2  28    1.77    0.91
  44  -2 -28    2.26    0.92
 -44   2  29    0.06    0.81
  44  -2 -29   -0.46    0.81
  44   2 -29   -0.23    0.87
 -44   2  30   -0.07    0.79
  44  -2 -30    0.10    0.83
  44   2 -30    0.90    0.75
 -44   2  31    1.97    0.88
  44  -2 -31    1.15    0.74
  44   2 -31    1.79    0.89
 -44  -2  31    1.22    0.82
 -44   2  32    2.43    0.94
  44  -2 -32    2.25    0.84
  44   2 -32    1.97    0.90
 -44  -2  32    3.17    0.93
 -44   2  33   -0.07    0.82
  44  -2 -33    0.34    0.81
  44   2 -33   -0.45    0.77
 -44  -2  33   -0.36    0.82
 -44   2  34   -0.04    0.83
  44   2 -34   -0.03    0.71
 -44  -2  34    0.00    0.82
 -44   2  35    1.78    0.90
  44   2 -35    1.24    0.84
 -44  -2  35    0.85    0.82
 -44   2  36    0.21    0.89
  44   2 -36    0.17    0.81
 -44  -2  36   -0.43    0.89
 -44   2  37    1.13    0.89
  44  -2 -37    1.40    0.89
  44   2 -37    1.80    0.80
 -44  -2  37    2.51    0.90
 -44   2  38    2.07    0.87
  44  -2 -38    1.40    0.80
  44   2 -38    0.59    0.87
 -44  -2  38    1.39    0.83
 -44   2  39    0.14    0.74
  44  -2 -39    0.33    0.76
  44   2 -39    0.40    0.75
 -44  -2  39   -0.01    0.76
 -44   2  40    2.03    0.92
  44  -2 -40    1.91    0.91
  44   2 -40    1.66    0.80
 -44  -2  40    1.72    0.88
 -44   2  41    0.26    0.83
  44  -2 -41    0.31    0.82
  44   2 -41    0.68    0.84
 -44  -2  41   -0.18    0.78
 -44   2  42    0.28    0.77
  44  -2 -42    0.45    0.88
  44   2 -42   -0.61    0.85
 -44  -2  42    0.28    0.84
 -44   2  43    0.14    0.86
 -44  -2  43    0.79    0.85
 -44   2  44    0.06    0.81
 -44  -2  44   -0.12    0.82
 -44  -2  45    0.79    0.79
 -44   4   1   10.66    1.35
  44   4  -1    8.84    1.09
 -44  -4   1    9.98    1.28
 -44   4   2    0.49    0.85
  44   4  -2    1.31    0.65
 -44  -4   2    2.56    0.92
 -44   4   3    1.69    0.84
  44   4  -3    1.54    0.68
 -44  -4   3    1.20    0.83
  44   4  -4    0.82    0.65
 -44  -4   4    1.88    0.87
  44   4  -5    0.04    0.68
 -44  -4   5    1.10    0.88
  44   4  -6    6.43    0.97
 -44  -4   6    5.39    1.08
  44   4  -7    4.38    0.81
 -44  -4   7    3.67    1.03
 -44   4   8   -0.24    0.72
  44   4  -8    0.27    0.63
 -44   4   9    0.05    0.70
 -44  -4   9    0.49    0.66
 -44   4  10    0.20    0.74
 -44   4  10    0.38    0.78
  44   4 -10    0.55    0.61
 -44  -4  10    0.59    0.73
 -44   4  11    4.07    0.93
 -44   4  11    4.45    0.99
  44   4 -11    4.30    0.82
 -44  -4  11    2.93    0.83
 -44   4  12    2.35    0.84
 -44   4  12    3.93    0.92
 -44  -4  12    2.74    0.89
 -44   4  13    0.39    0.69
  44  -4 -13   -0.23    0.78
 -44  -4  13    0.00    0.73
 -44   4  14    7.45    1.14
  44  -4 -14    9.42    1.29
  44   4 -14    9.81    1.12
 -44   4  15    0.22    0.73
  44  -4 -15    0.51    0.79
  44   4 -15    0.88    0.72
 -44  -4  15    0.64    0.77
 -44   4  16    0.68    0.76
  44  -4 -16    0.09    0.76
  44   4 -16    0.50    0.63
 -44  -4  16    1.30    0.79
 -44   4  17    1.49    0.85
 -44  -4  17    1.11    0.80
 -44   4  18    4.36    0.99
 -44  -4  18    4.14    0.96
 -44   4  19    2.00    0.86
  44  -4 -19    2.89    0.93
 -44  -4  19    1.72    0.85
 -44   4  20   10.81    1.23
  44  -4 -20   10.51    1.25
  44   4 -20    5.73    1.16
 -44  -4  20    8.44    1.19
 -44   4  21   -0.06    0.76
  44  -4 -21    0.17    0.77
  44   4 -21    0.24    0.77
 -44  -4  21   -0.22    0.79
 -44   4  22    7.68    1.16
  44  -4 -22    7.63    1.19
  44   4 -22    9.59    1.26
 -44  -4  22    9.28    1.24
 -44   4  23    5.20    1.03
  44  -4 -23    8.61    1.19
 -44  -4  23    6.27    1.06
 -44   4  24   -0.05    0.78
  44  -4 -24    0.47    0.80
 -44  -4  24    0.02    0.77
 -44   4  25   -0.04    0.76
  44  -4 -25    0.10    0.73
 -44  -4  25    0.74    0.87
 -44   4  26    7.45    1.11
  44  -4 -26    6.06    1.10
  44   4 -26    5.23    1.00
 -44  -4  26    5.83    1.11
 -44   4  27    2.77    0.95
  44  -4 -27    2.26    0.91
  44   4 -27    2.22    0.96
 -44  -4  27    1.33    0.80
 -44   4  28    1.48    0.89
  44  -4 -28    1.49    0.89
  44   4 -28    1.67    0.96
 -44  -4  28    2.16    0.86
 -44   4  29    0.30    0.80
  44  -4 -29    0.41    0.70
  44   4 -29    0.02    0.74
 -44  -4  29    0.00    0.77
 -44   4  30    1.41    0.86
  44  -4 -30    1.79    0.94
  44   4 -30    1.00    0.91
 -44  -4  30    2.90    0.93
 -44   4  31    0.44    0.81
  44  -4 -31   -0.10    0.78
  44   4 -31    0.45    0.86
 -44  -4  31   -0.41    0.87
 -44   4  32    1.09    0.79
  44  -4 -32    1.36    0.74
  44   4 -32    0.65    0.79
 -44  -4  32    0.49    0.86
 -44   4  33    2.07    0.91
  44  -4 -33    0.97    0.76
  44   4 -33    1.44    0.83
 -44  -4  33    0.71    0.90
 -44   4  34    2.91    0.94
  44  -4 -34    1.75    0.82
  44   4 -34    1.54    0.83
 -44  -4  34    3.68    0.95
 -44   4  35    0.15    0.85
  44  -4 -35    0.02    0.82
  44   4 -35    0.16    0.75
 -44  -4  35   -0.02    0.85
 -44   4  36    7.00    1.17
  44  -4 -36    6.14    1.09
  44   4 -36    3.86    1.07
 -44  -4  36    5.90    1.08
 -44   4  37    0.54    0.82
  44  -4 -37    0.09    0.70
  44   4 -37    1.00    0.78
 -44  -4  37    0.49    0.82
 -44   4  38    0.55    0.87
  44   4 -38   -0.03    0.77
 -44   4  39    4.37    1.01
  44   4 -39    4.29    0.93
 -44   4  40   -0.09    0.89
  44   4 -40    0.86    0.86
 -44   4  41    1.74    0.86
  44  -4 -41    2.64    0.88
  44   4 -41    2.42    0.98
 -44   4  42    0.92    0.90
  44  -4 -42    1.29    0.81
 -44   4  43    2.24    0.98
 -44   6   1    0.02    0.80
 -44   6   1    0.23    0.75
  44   6  -1    1.71    0.72
 -44  -6   1    0.21    0.84
 -44   6   2   26.86    2.28
 -44   6   2   28.84    2.24
  44   6  -2   26.29    2.07
 -44  -6   2   24.28    2.18
  44   6  -3    5.62    0.91
 -44  -6   3    4.57    1.09
 -44   6   4    0.73    0.76
  44   6  -4    0.35    0.61
 -44   6   5    7.41    1.12
  44   6  -5    5.35    0.93
 -44   6   6    0.05    0.73
  44   6  -6   -0.00    0.61
 -44   6   7    8.77    1.15
 -44   6   7   10.01    1.27
  44   6  -7    9.77    1.12
 -44  -6   7    7.93    1.24
 -44   6   8    0.29    0.81
 -44   6   8   -0.06    0.77
  44   6  -8   -0.08    0.61
 -44  -6   8    0.99    0.90
 -44   6   9    0.08    0.71
  44   6  -9    0.10    0.68
 -44  -6   9    1.21    0.78
 -44   6  10    0.20    0.71
 -44   6  10   -0.47    0.78
 -44   6  11   10.73    1.26
 -44   6  11   10.11    1.21
  44   6 -11    8.94    1.15
 -44   6  12   14.02    1.45
  44  -6 -12   12.22    1.49
  44   6 -12   13.44    1.35
 -44   6  13    2.69    0.88
  44  -6 -13    4.92    0.95
  44   6 -13    2.47    0.80
 -44   6  14    4.35    0.97
  44  -6 -14    3.79    0.95
 -44   6  15    4.30    0.94
  44  -6 -15    4.52    0.98
 -44   6  16    0.60    0.78
  44  -6 -16    0.19    0.75
  44   6 -16   -0.14    0.62
 -44   6  17   14.96    1.54
  44  -6 -17   15.34    1.58
  44   6 -17   16.29    1.46
 -44   6  18    7.83    1.14
  44  -6 -18    6.54    1.14
 -44  -6  18    7.54    1.14
 -44   6  19   -0.09    0.79
  44  -6 -19   -0.06    0.73
 -44  -6  19    0.18    0.79
 -44   6  20    0.66    0.78
  44  -6 -20    0.35    0.70
 -44  -6  20   -0.00    0.78
 -44   6  21    5.15    0.95
 -44  -6  21    2.65    0.91
 -44   6  22   -0.37    0.77
  44   6 -22    0.90    0.92
 -44  -6  22    0.20    0.82
 -44   6  23    4.80    0.97
  44  -6 -23    3.51    0.95
  44   6 -23    3.91    1.03
 -44  -6  23    3.35    0.95
 -44   6  24    0.06    0.77
  44  -6 -24    0.35    0.78
  44   6 -24   -0.02    0.78
 -44  -6  24    0.26    0.77
 -44   6  25    1.20    0.87
  44  -6 -25    0.23    0.71
  44   6 -25    0.24    0.75
 -44  -6  25    1.66    0.88
 -44   6  26   -0.27    0.86
  44  -6 -26    0.30    0.68
  44   6 -26   -0.14    0.82
 -44  -6  26    0.54    0.81
 -44   6  27   -0.50    0.84
  44  -6 -27    0.45    0.83
  44   6 -27    0.29    0.79
 -44  -6  27   -0.17    0.78
 -44   6  28    1.84    0.87
  44  -6 -28    2.24    0.86
  44   6 -28    2.12    0.83
 -44  -6  28    1.82    0.83
 -44   6  29    3.84    0.92
  44  -6 -29    1.95    0.80
  44   6 -29    3.48    0.97
 -44  -6  29    2.93    0.90
 -44   6  30    6.68    1.19
  44  -6 -30    7.37    1.16
  44   6 -30    8.06    1.17
 -44  -6  30    6.04    1.06
 -44   6  31    0.58    0.87
  44  -6 -31    0.83    0.78
  44   6 -31    1.71    0.89
 -44  -6  31    0.77    0.81
 -44   6  32   -0.10    0.84
  44  -6 -32    0.78    0.72
  44   6 -32    0.72    0.92
 -44  -6  32   -0.33    0.88
 -44   6  33   -0.47    0.78
  44  -6 -33   -0.28    0.71
  44   6 -33   -0.56    0.80
 -44  -6  33    0.50    0.87
 -44   6  34    1.19    0.86
  44  -6 -34    0.22    0.74
  44   6 -34    1.29    0.79
 -44  -6  34    0.56    0.81
  44  -6 -35    1.71    0.87
  44   6 -35    2.01    0.97
 -44  -6  35    2.18    0.85
  44  -6 -36    0.27    0.86
  44   6 -36    0.79    0.88
 -44  -6  36    0.22    0.74
  44  -6 -37    0.86    0.74
  44   6 -37    1.10    0.81
 -44  -6  37    1.30    0.90
  44  -6 -38    0.08    0.81
  44   6 -38    0.17    0.86
 -44  -6  38   -0.06    0.76
  44  -6 -39   -0.17    0.83
  44   6 -39    0.49    0.74
 -44  -6  39    0.50    0.75
  44  -6 -40    0.19    0.73
  44   6 -40   -0.08    0.70
 -44  -6  40   -0.25    0.82
  44  -6 -41    0.62    0.81
 -44  -6  41    0.97    0.84
 -44   6  42    2.16    1.00
 -44  -6  42    1.56    0.87
 -44  -6  43    0.06    0.81
 -44  -6  44    0.01    0.78
 -44  -6  45   -0.21    0.78
 -44   8   1   -0.00    0.78
  44   8  -1    1.15    0.73
 -44   8   2    0.84    0.83
  44   8  -2    0.72    0.70
 -44   8   3    7.96    1.15
  44   8  -3    6.23    0.98
 -44  -8   3    8.06    1.20
 -44   8   4    0.40    0.70
  44   8  -4   -0.05    0.66
 -44  -8   4    1.19    0.86
 -44   8   5    5.31    0.99
  44   8  -5    5.41    0.98
 -44  -8   5    8.08    1.17
 -44   8   6    4.52    0.92
  44   8  -6    4.31    0.85
 -44  -8   6    3.13    0.92
 -44   8   7    2.00    0.81
  44   8  -7    2.66    0.75
 -44  -8   7    1.86    0.94
 -44   8   8    0.96    0.77
  44   8  -8    1.63    0.76
 -44  -8   8    1.80    0.92
 -44   8   9    4.76    1.10
  44   8  -9    5.37    0.97
 -44  -8   9    8.11    1.27
 -44   8  10    2.05    0.87
 -44   8  10    3.52    0.88
 -44  -8  10    1.80    0.86
 -44   8  11   -0.23    0.72
  44  -8 -11    0.30    0.73
  44   8 -11    0.16    0.66
 -44   8  12    2.89    0.88
  44  -8 -12    2.77    0.95
  44   8 -12    2.36    0.80
 -44   8  13    0.25    0.74
  44  -8 -13    0.57    0.78
  44   8 -13    0.14    0.69
 -44   8  14    0.98    0.79
  44  -8 -14    1.85    0.84
  44   8 -14    0.79    0.72
 -44   8  15   26.90    2.15
  44  -8 -15   23.82    2.17
  44   8 -15   28.12    2.11
 -44   8  16   21.43    1.84
  44  -8 -16   21.72    1.92
  44   8 -16   20.43    1.79
 -44   8  17   -0.19    0.81
  44  -8 -17    0.12    0.78
 -44   8  18    0.19    0.77
  44  -8 -18    0.51    0.76
 -44   8  19    0.21    0.83
  44  -8 -19    0.19    0.76
 -44   8  20    1.36    0.86
  44  -8 -20    0.90    0.81
 -44   8  21    5.55    1.01
  44  -8 -21    4.28    1.02
 -44   8  22    1.69    0.87
  44  -8 -22    0.86    0.79
 -44   8  23    0.57    0.82
  44  -8 -23    0.50    0.68
 -44   8  24    2.33    0.89
 -44  -8  24    3.30    0.92
 -44   8  25    1.09    0.87
  44   8 -25   -0.11    0.80
 -44  -8  25   -0.06    0.76
  44   8 -26    3.29    0.98
 -44  -8  26    5.33    1.03
  44  -8 -27    1.01    0.87
  44   8 -27    1.82    0.83
 -44  -8  27    0.73    0.79
  44  -8 -28    0.16    0.77
  44   8 -28   -0.06    0.81
 -44  -8  28    0.03    0.78
  44  -8 -29    1.00    0.81
  44   8 -29    0.70    0.78
 -44  -8  29    1.62    0.82
  44  -8 -30    0.30    0.77
  44   8 -30   -0.35    0.84
 -44  -8  30    0.10    0.78
  44  -8 -31    2.35    0.92
  44   8 -31    2.26    0.86
 -44  -8  31    2.59    0.92
 -44   8  32   -0.14    0.84
  44  -8 -32   -0.04    0.76
  44   8 -32    0.15    0.73
 -44  -8  32    0.16    0.76
 -44   8  33    0.17    0.86
  44  -8 -33   -0.17    0.78
  44   8 -33    0.22    0.75
 -44  -8  33    0.20    0.85
 -44   8  34    0.71    0.81
  44  -8 -34    1.22    0.84
  44   8 -34    0.70    0.74
 -44  -8  34    1.64    0.81
 -44   8  35    2.93    0.94
  44  -8 -35    3.84    1.01
  44   8 -35    5.39    1.03
 -44  -8  35    6.07    1.10
 -44   8  36    0.52    0.85
  44  -8 -36   -0.16    0.73
  44   8 -36   -0.03    0.73
 -44  -8  36    0.03    0.75
 -44   8  37    2.80    0.95
  44  -8 -37    2.28    0.95
  44   8 -37    3.41    1.04
 -44  -8  37    2.11    0.96
 -44   8  38   -0.33    0.79
  44  -8 -38    0.18    0.71
 -44  -8  38    0.41    0.79
 -44   8  39   -0.24    0.82
  44  -8 -39   -0.04    0.79
 -44  -8  39   -0.48    0.86
 -44   8  40   -0.23    0.86
  44  -8 -40    0.65    0.83
  44   8 -40   -0.08    0.83
 -44  -8  40   -0.11    0.79
 -44   8  41    6.96    1.16
  44  -8 -41    9.44    1.30
 -44  -8  41    8.82    1.26
 -44   8  42    0.18    0.90
 -44  -8  42    0.20    0.77
 -44  -8  43    0.18    0.80
 -44  -8  44   -0.29    0.75
 -44  -8  45    0.69    0.79
  44  10  -1   -0.07    0.66
 -44 -10   1   -0.10    0.83
  44  10  -2   12.90    1.37
 -44 -10   2   14.42    1.51
 -44  10   3   -0.01    0.73
  44  10  -3    0.07    0.67
 -44 -10   3    0.03    0.89
 -44  10   4    0.16    0.78
  44  10  -4    1.01    0.71
 -44 -10   4    1.04    0.85
 -44  10   5    0.30    0.75
  44  10  -5    0.35    0.69
 -44 -10   5    0.18    0.74
 -44  10   6    1.13    0.75
  44  10  -6    0.44    0.67
 -44 -10   6    1.83    0.85
 -44  10   7    0.14    0.70
  44  10  -7    0.41    0.68
 -44 -10   7    0.57    0.80
 -44  10   8    0.26    0.68
  44  10  -8   -0.03    0.69
 -44 -10   8    0.09    0.76
 -44  10   9    0.83    0.76
  44  10  -9    0.93    0.70
 -44 -10   9    1.98    0.82
  44 -10 -10    5.71    1.09
  44  10 -10    6.09    0.95
 -44 -10  10    5.43    1.19
 -44  10  11    2.80    0.92
 -44 -10  11    3.18    0.91
 -44  10  12   -0.30    0.86
  44  10 -12   -0.08    0.71
 -44 -10  12   -0.12    0.84
 -44  10  13   -0.30    0.82
  44 -10 -13   -0.35    0.81
  44  10 -13   -0.28    0.69
 -44  10  14    0.43    0.79
  44 -10 -14    0.54    0.80
  44  10 -14    0.45    0.70
 -44  10  15    0.64    0.80
  44 -10 -15    0.38    0.81
  44  10 -15    0.53    0.73
 -44  10  16    0.51    0.81
  44 -10 -16    0.37    0.77
  44  10 -16    0.69    0.73
 -44  10  17    2.15    0.84
  44 -10 -17    1.56    0.90
  44  10 -17    2.59    0.79
 -44  10  18    0.61    0.72
  44 -10 -18    0.62    0.78
  44  10 -18    0.23    0.73
  44 -10 -19    1.03    0.82
  44 -10 -20    1.35    0.82
  44 -10 -21    3.23    0.91
  44 -10 -22    1.00    0.80
 -44  10  23    2.04    0.90
  44 -10 -23    2.17    0.83
 -44  10  24    1.01    0.86
  44 -10 -24    0.16    0.79
 -44  10  25    2.31    0.89
  44 -10 -25    2.63    0.91
 -44  10  26    2.40    0.93
  44 -10 -26    1.45    0.87
 -44  10  27    0.96    0.84
  44 -10 -27    1.62    0.84
 -44  10  28   -0.41    0.82
  44 -10 -28   -0.17    0.81
 -44  10  29    1.06    0.84
  44  10 -29    2.03    0.97
 -44  10  30    0.10    0.74
  44  10 -30    0.01    0.76
 -44  10  31    1.68    0.83
  44 -10 -31    3.37    0.91
  44  10 -31    1.62    0.87
 -44  10  32    7.04    1.16
  44 -10 -32    4.82    0.99
  44  10 -32    5.86    1.19
 -44  10  33    0.92    0.90
  44 -10 -33    1.47    0.81
  44  10 -33    1.47    0.95
 -44  10  34    3.44    1.05
  44 -10 -34    3.14    0.99
  44  10 -34    2.58    1.00
 -44  10  35   -0.04    0.86
  44 -10 -35    0.55    0.80
 -44  10  36    2.73    0.91
  44 -10 -36    2.51    0.86
 -44  10  37    0.47    0.91
  44 -10 -37    0.87    0.81
  44  10 -37    0.34    0.86
 -44 -10  37   -0.03    0.84
 -44  10  38   -0.31    0.85
  44 -10 -38   -0.40    0.76
  44  10 -38   -0.11    0.77
 -44 -10  38    0.28    0.84
 -44  10  39    0.41    0.77
  44 -10 -39    0.15    0.83
  44  10 -39    0.71    0.87
 -44 -10  39    0.94    0.81
 -44  10  40    1.25    0.81
  44 -10 -40    3.77    0.96
 -44 -10  40    2.20    0.86
  44 -10 -41    0.41    0.80
 -44 -10  41    0.24    0.82
 -44 -10  42   -0.69    0.89
 -44 -10  43    2.99    0.92
 -44 -10  44   -0.23    0.81
 -44 -10  45    0.29    0.78
  44  12  -1    0.15    0.67
 -44 -12   1    0.39    0.88
 -44  12   2   10.37    1.29
  44  12  -2   11.63    1.26
 -44 -12   2    9.22    1.32
 -44  12   3    0.39    0.72
  44  12  -3   -0.55    0.73
 -44 -12   3   -0.23    0.76
 -44  12   4    1.94    0.76
  44  12  -4    2.28    0.79
 -44 -12   4    1.80    0.86
 -44  12   5    0.57    0.74
  44  12  -5    0.45    0.73
 -44 -12   5    1.09    0.81
 -44  12   6   18.29    1.75
  44  12  -6   22.27    1.78
 -44 -12   6   19.77    1.89
 -44  12   7    2.23    0.80
  44  12  -7    2.31    0.79
 -44 -12   7    0.93    0.86
 -44  12   8   -0.13    0.67
  44  12  -8   -0.47    0.71
 -44 -12   8   -0.30    0.88
 -44  12   9    5.60    1.01
  44 -12  -9    5.16    1.05
  44  12  -9    4.99    0.94
 -44 -12   9    6.09    1.16
  44 -12 -10    2.31    0.94
  44  12 -10    1.56    0.83
 -44 -12  10    1.40    0.86
  44 -12 -11    3.35    0.97
 -44 -12  11    5.21    1.13
  44 -12 -12    0.14    0.79
  44  12 -12    0.09    0.68
 -44 -12  12   -0.33    0.85
  44 -12 -13    3.01    0.85
  44  12 -13    3.78    0.89
 -44 -12  13    2.76    0.96
  44 -12 -14    1.15    0.82
  44  12 -14    0.16    0.74
 -44 -12  14   -0.20    0.79
  44  12 -15    0.33    0.66
 -44  12  16    6.61    1.11
  44 -12 -16    8.59    1.19
  44  12 -16    8.90    1.17
 -44  12  17    0.08    0.73
  44 -12 -17    0.03    0.77
  44  12 -17    0.11    0.70
 -44  12  18    0.10    0.72
  44 -12 -18    0.77    0.84
  44  12 -18   -0.16    0.72
 -44  12  19   -0.30    0.70
  44 -12 -19    0.55    0.76
 -44  12  20    1.31    0.84
  44 -12 -20    2.30    0.82
 -44  12  21    4.05    0.96
  44 -12 -21    3.40    0.95
 -44  12  22   -0.07    0.77
  44 -12 -22    0.06    0.78
 -44  12  23    0.60    0.85
  44 -12 -23    0.85    0.79
 -44  12  24    3.93    1.00
  44 -12 -24    3.71    0.96
 -44  12  25    1.24    0.89
  44 -12 -25    2.81    0.84
 -44  12  26   -0.03    0.80
  44 -12 -26    0.39    0.78
 -44  12  27    0.48    0.82
  44 -12 -27    0.29    0.75
 -44  12  28    0.32    0.73
  44 -12 -28   -0.46    0.79
 -44  12  29    0.71    0.70
  44 -12 -29    0.17    0.77
 -44  12  30   -0.48    0.73
  44 -12 -30    0.69    0.78
 -44  12  31    1.38    0.78
  44 -12 -31    0.90    0.85
 -44  12  32    0.18    0.79
  44 -12 -32   -0.37    0.82
 -44  12  33    2.30    0.94
 -44  12  34    0.18    0.86
  44  12 -34   -0.13    0.77
 -44  12  35    0.00    0.84
  44 -12 -35   -0.04    0.76
  44  12 -35   -0.29    0.79
 -44  12  36   -0.14    0.79
  44 -12 -36    0.68    0.76
  44  12 -36    0.09    0.82
 -44  12  37   -0.00    0.78
  44 -12 -37    0.51    0.84
  44  12 -37    1.31    0.91
 -44  12  38    0.09    0.86
  44 -12 -38    0.10    0.80
  44  12 -38   -0.32    0.81
 -44  12  39    2.02    0.97
  44 -12 -39    1.78    0.87
  44 -12 -40    1.17    0.78
 -44  14   1    0.22    0.72
 -44 -14   1    1.54    0.76
 -44  14   2    0.71    0.76
  44  14  -2    0.54    0.71
 -44 -14   2   -0.00    0.75
 -44  14   3    0.40    0.69
  44  14  -3   -0.27    0.71
 -44 -14   3    0.29    0.72
 -44  14   4    0.05    0.72
  44  14  -4    0.42    0.74
 -44 -14   4    0.01    0.75
 -44  14   5    3.16    0.80
  44  14  -5    1.89    0.82
 -44 -14   5    4.66    0.99
 -44  14   6    0.00    0.64
  44  14  -6    0.12    0.69
 -44 -14   6    0.73    0.89
 -44  14   7    9.98    1.28
  44  14  -7   14.03    1.39
 -44 -14   7   14.06    1.57
 -44  14   8    2.92    0.84
  44  14  -8    3.17    0.86
 -44 -14   8    2.00    0.90
  44 -14  -9    0.91    0.92
  44  14  -9    0.56    0.79
 -44 -14   9   -0.50    0.94
  44 -14 -10   11.53    1.36
  44  14 -10    8.54    1.17
 -44 -14  10   11.31    1.38
  44 -14 -11    1.34    0.86
  44  14 -11    1.97    0.85
 -44 -14  11    0.69    0.86
  44 -14 -12   -0.38    0.81
 -44  14  13   14.94    1.51
  44 -14 -13   12.01    1.49
  44  14 -13   14.90    1.45
 -44  14  14    7.45    1.12
  44 -14 -14    7.80    1.16
  44  14 -14    7.22    1.10
 -44 -14  14    8.30    1.28
 -44  14  15   -0.21    0.76
  44 -14 -15    0.01    0.84
  44  14 -15   -0.54    0.79
 -44 -14  15    0.40    0.95
 -44  14  16    0.47    0.75
  44 -14 -16    1.15    0.89
  44  14 -16   -0.06    0.75
 -44 -14  16    0.48    0.85
 -44  14  17    7.78    1.08
  44 -14 -17    5.86    1.15
  44  14 -17    5.60    0.99
 -44 -14  17    8.28    1.28
 -44  14  18    0.11    0.72
  44 -14 -18   -0.16    0.73
  44  14 -18   -0.03    0.73
 -44  14  19    2.99    0.88
  44  14 -19    3.77    0.92
 -44  14  20    4.56    0.94
  44 -14 -20    4.73    0.98
 -44  14  21    0.35    0.74
  44 -14 -21    1.73    0.80
 -44  14  22    2.48    0.76
  44 -14 -22    1.18    0.81
 -44  14  23    0.54    0.70
  44 -14 -23    1.02    0.79
 -44  14  24    0.76    0.78
  44 -14 -24    1.05    0.82
 -44  14  25    0.11    0.74
  44 -14 -25    0.30    0.79
 -44  14  26    0.47    0.74
  44 -14 -26    0.83    0.79
 -44  14  27    0.08    0.70
  44 -14 -27    0.05    0.76
 -44  14  28    0.25    0.72
  44 -14 -28    0.20    0.79
 -44  14  29   -0.25    0.75
  44 -14 -29    0.29    0.77
 -44  14  30    1.83    0.82
  44 -14 -30    3.91    0.98
 -44  14  31    0.05    0.76
  44 -14 -31    0.93    0.79
 -44  14  32    1.47    0.94
  44 -14 -32    0.96    0.80
 -44  14  33    0.25    0.83
  44 -14 -33    1.21    0.83
 -44  14  34    0.00    0.84
  44 -14 -34    0.14    0.83
 -44  14  35    2.02    0.93
  44 -14 -35    0.95    0.80
 -44  14  36    1.55    0.82
  44 -14 -36    0.75    0.74
 -44  14  37    0.72    0.85
  44 -14 -37    1.66    0.81
 -44  14  38    6.10    1.07
 -44  16   1    3.47    0.86
  44 -16  -1    2.05    0.83
 -44 -16   1    2.85    0.86
 -44  16   2   -0.14    0.72
  44 -16  -2   -0.43    0.81
  44  16  -2   -0.25    0.69
 -44 -16   2   -0.03    0.77
 -44  16   3   -0.03    0.76
  44  16  -3    0.51    0.72
 -44 -16   3    0.21    0.74
 -44  16   4    6.63    1.07
  44  16  -4    5.07    0.97
 -44 -16   4    7.00    1.17
 -44  16   5    0.74    0.79
  44  16  -5    0.23    0.72
 -44 -16   5    0.99    0.89
 -44  16   6    0.10    0.71
  44  16  -6    0.36    0.71
 -44 -16   6   -0.02    0.77
 -44  16   7    0.15    0.71
  44  16  -7   -0.28    0.75
 -44 -16   7   -0.18    0.83
  44  16  -8    7.10    1.07
 -44 -16   8    6.97    1.18
  44  16  -9   -0.22    0.77
  44  16 -10    0.26    0.69
  44 -16 -11    0.58    0.81
  44  16 -11   -0.36    0.76
 -44 -16  11    0.52    0.74
  44 -16 -12    0.79    0.80
 -44 -16  12    0.42    0.76
  44 -16 -13    1.29    0.86
  44  16 -13    0.21    0.77
 -44 -16  13    0.89    0.84
 -44  16  14    1.22    0.89
  44 -16 -14    0.80    0.84
  44  16 -14    0.29    0.74
 -44 -16  14    0.76    0.84
 -44  16  15   -0.00    0.79
  44 -16 -15    0.90    0.84
  44  16 -15    0.36    0.73
 -44 -16  15   -0.11    0.95
 -44  16  16    7.03    1.07
  44 -16 -16    6.67    1.16
  44  16 -16    6.29    1.07
 -44 -16  16    6.43    1.23
 -44  16  17    1.26    0.79
  44 -16 -17    2.80    0.94
  44  16 -17    2.85    0.91
 -44 -16  17    1.58    0.97
 -44  16  18    0.02    0.71
  44 -16 -18   -0.30    0.83
  44  16 -18   -0.13    0.74
 -44 -16  18    1.03    0.96
 -44  16  19   -0.21    0.72
  44 -16 -19    0.07    0.74
  44  16 -19   -0.37    0.77
 -44 -16  19   -0.33    0.83
 -44  16  20   -0.07    0.69
  44 -16 -20    0.00    0.76
 -44 -16  20    0.04    0.85
 -44  16  21   20.60    1.87
  44 -16 -21   21.42    1.92
 -44  16  22    0.28    0.71
  44 -16 -22    0.31    0.80
 -44  16  23   -0.12    0.71
 -44  16  24    0.39    0.74
 -44  16  25    2.24    0.86
  44 -16 -25    2.39    0.95
 -44  16  26    3.08    0.86
  44 -16 -26    3.18    0.93
 -44  16  27    0.19    0.70
  44 -16 -27   -0.14    0.74
 -44  16  28    0.26    0.83
  44 -16 -28    0.31    0.78
 -44  16  29    0.92    0.87
  44 -16 -29    1.44    0.86
 -44  16  30    2.61    0.92
  44 -16 -30    1.46    0.82
 -44  16  31   -0.05    0.83
  44 -16 -31    0.65    0.80
 -44  16  32   -0.23    0.83
  44 -16 -32   -0.29    0.78
 -44  16  33    1.91    0.96
  44 -16 -33    1.92    0.88
 -44  16  34    0.79    0.79
  44 -16 -34    0.57    0.71
 -44  16  35    0.39    0.81
  44 -16 -35    0.97    0.85
 -44  16  36    2.43    0.91
  44 -16 -36    2.32    0.88
  44 -16 -37    0.18    0.80
  44 -16 -38    0.50    0.75
 -44  18   1    0.27    0.73
  44 -18  -1    0.23    0.81
 -44 -18   1    0.26    0.79
 -44  18   2    0.73    0.78
  44 -18  -2    0.11    0.80
 -44 -18   2    0.19    0.72
 -44  18   3    2.85    0.85
  44 -18  -3    1.82    0.81
  44  18  -3    4.42    0.90
 -44 -18   3    5.71    1.10
 -44  18   4   -0.07    0.67
  44  18  -4    0.22    0.74
 -44 -18   4    0.43    0.85
 -44  18   5    4.86    0.98
  44  18  -5    4.53    0.95
 -44 -18   5    3.18    0.99
 -44  18   6   -0.04    0.73
  44  18  -6   -0.13    0.72
  44  18  -7    0.63    0.79
  44  18  -8    0.30    0.83
 -44 -18   8    0.83    0.77
  44  18  -9    2.24    0.87
 -44 -18   9    2.15    1.06
  44  18 -10    0.19    0.75
 -44 -18  10   -0.27    0.95
  44  18 -11    0.09    0.71
 -44 -18  11   -0.00    0.94
 -44 -18  12    7.57    1.24
  44  18 -13    0.19    0.71
 -44 -18  13   -0.41    0.89
  44  18 -14    1.86    0.86
 -44 -18  14    1.50    0.93
 -44  18  15    0.26    0.82
  44 -18 -15    0.02    0.78
  44  18 -15   -0.16    0.85
 -44 -18  15    0.11    0.83
 -44  18  16    4.60    0.98
  44 -18 -16    2.95    0.99
  44  18 -16    3.59    0.89
 -44 -18  16    2.22    1.07
 -44  18  17    0.19    0.74
  44 -18 -17    0.40    0.85
  44  18 -17   -0.17    0.71
 -44 -18  17    0.32    0.83
 -44  18  18    0.04    0.75
  44 -18 -18    0.16    0.79
  44  18 -18    0.44    0.80
 -44 -18  18   -0.37    0.94
 -44  18  19    0.17    0.69
  44 -18 -19   -0.07    0.81
  44  18 -19    0.45    0.83
 -44 -18  19    0.07    0.93
 -44  18  20    0.04    0.72
  44 -18 -20    0.84    0.87
 -44 -18  20    0.49    0.84
 -44  18  21   -0.10    0.82
  44 -18 -21   -0.31    0.77
 -44 -18  21    0.66    0.83
 -44  18  22    0.16    0.82
  44 -18 -22   -0.36    0.76
 -44 -18  22    0.08    0.84
 -44  18  23    0.42    0.79
  44 -18 -23    0.47    0.83
 -44 -18  23    0.08    0.81
 -44  18  24    0.00    0.81
  44 -18 -24   -0.03    0.76
 -44  18  25    1.06    0.83
  44 -18 -25    0.56    0.87
 -44  18  26    2.08    0.90
  44 -18 -26    3.07    1.00
 -44  18  27    1.07    0.81
 -44  18  28    0.12    0.82
 -44  18  29    1.00    0.79
 -44  18  30    0.42    0.75
  44 -18 -30    0.02    0.77
 -44  18  31   -0.24    0.76
  44 -18 -31   -0.10    0.78
 -44  18  32    0.05    0.77
  44 -18 -32    0.04    0.79
  44 -18 -33   -0.32    0.82
  44 -18 -34   -0.34    0.74
  44 -18 -35    0.16    0.79
  44 -18 -36   -0.03    0.76
  44 -18 -37    1.17    0.82
 -44  20   1    3.80    0.94
  44 -20  -1    4.27    0.99
  44  20  -1    3.04    0.90
 -44 -20   1    3.33    0.92
 -44  20   2    2.24    0.95
  44 -20  -2    3.53    0.90
 -44 -20   2    2.46    1.05
 -44  20   3    0.10    0.80
  44 -20  -3   -0.34    0.83
  44  20  -3   -0.06    0.77
 -44  20   4    0.18    0.80
  44  20  -4   -0.32    0.73
 -44  20   5    0.79    0.79
  44  20  -5    0.95    0.70
 -44 -20   5   -0.45    0.84
  44  20  -6    0.72    0.76
 -44 -20   6    0.41    0.82
  44  20  -7    4.66    0.99
 -44 -20   7    3.97    1.04
  44  20  -8    0.80    0.82
 -44 -20   8    0.98    0.83
  44  20  -9    0.43    0.82
 -44 -20   9    0.75    0.82
  44  20 -10    0.09    0.72
 -44 -20  10   -0.25    0.72
  44  20 -11    0.79    0.76
 -44 -20  11    0.92    0.84
  44  20 -12    3.67    0.90
 -44 -20  12    3.24    1.06
 -44 -20  13    1.15    0.96
  44  20 -14    2.73    0.89
 -44 -20  14    4.82    1.05
  44  20 -15    0.29    0.75
 -44 -20  15   -0.51    0.81
 -44  20  16    0.84    0.79
  44  20 -16    0.68    0.87
 -44 -20  16    0.35    0.84
 -44  20  17    0.28    0.75
  44  20 -17    0.36    0.82
 -44 -20  17    0.78    0.94
 -44  20  18    0.16    0.88
  44  20 -18    0.40    0.80
 -44 -20  18    0.28    0.79
 -44  20  19    1.70    0.90
  44 -20 -19    2.38    0.97
  44  20 -19    2.77    0.91
 -44 -20  19    0.75    0.86
 -44  20  20   -0.06    0.87
  44 -20 -20    0.08    0.82
  44  20 -20   -0.16    0.81
 -44 -20  20   -0.07    0.92
 -44  20  21    2.35    0.95
  44 -20 -21    1.82    0.93
 -44 -20  21    1.57    1.02
 -44  20  22   -0.19    0.72
  44 -20 -22    0.08    0.74
 -44 -20  22   -0.54    1.00
 -44  20  23    4.90    0.98
  44 -20 -23    4.27    1.05
 -44  20  24   -0.04    0.74
  44 -20 -24   -0.39    0.77
 -44  20  25    5.43    1.00
  44 -20 -25    3.66    1.02
 -44 -20  25    3.20    1.08
  44 -20 -26    0.94    0.76
 -44 -20  26   -0.16    0.98
  44 -20 -27   -0.12    0.82
 -44 -20  27    0.67    0.85
  44 -20 -28   -0.48    0.90
 -44 -20  28    0.25    0.81
  44 -20 -29    3.83    0.99
  44 -20 -30    0.16    0.87
 -44  20  31   -0.02    0.72
  44 -20 -31   -0.00    0.79
  44 -20 -32   -0.14    0.77
  44 -20 -35   -0.56    0.85
  44 -20 -36    1.66    0.86
 -44  22   1    1.63    0.85
  44 -22  -1    1.29    0.85
  44  22  -1    1.98    0.84
 -44  22   2    2.94    0.90
  44 -22  -2    2.62    0.95
 -44 -22   2    1.88    0.85
 -44  22   3    9.83    1.29
  44 -22  -3    8.86    1.22
  44  22  -3    7.63    1.19
 -44 -22   3    7.22    1.25
  44  22  -4    2.14    0.80
 -44 -22   4    0.71    0.83
[truncated: 49,050,762 more chars]
